# Supplementary material for: CRISPR-cas9 screening identified lethal genes enriched in Hippo kinase pathway and of predictive significance in primary low-grade glioma
Source: Mol Med. 2023 May 14;29:64. doi: 10.1186/s10020-023-00652-3 (PMC10183247; doi:10.1186/s10020-023-00652-3)
Supplement: Supplementary file 8 — Additional file 8. A list of DEGs, growth-suppressing-genes and growth-promoting-genes. [file 10020_2023_652_MOESM8_ESM.xlsx]

## Sheet: DEGs in TCGA
id	logFC
TOMM6	-4.37789
MAGED4B	-3.816
KREMEN1	-1.95751
OVCA2	-2.59038
AC026464.4	-3.12744
AC074143.1	-2.98187
RGPD6	-2.44447
NPIPB12	-3.66473
TREX1	-2.77843
EEF1G	-5.01971
DNAJC25-GNG10	-2.00628
CMC4	-1.98842
SULT1A3	-2.93106
HEPN1	-3.99956
AC010132.3	-1.86011
XBP1	-2.53574
U2AF1L5	-2.9401
AC008403.1	-2.92785
RNASEK	-3.61449
DMRTC1B	-2.55564
CELF6	-2.35164
ISY1-RAB43	-1.50506
EIF3CL	-2.90424
FAM156A	-2.3087
CEMP1	-2.21638
SLX1A	-2.64831
AC026464.6	-1.83987
SMIM11B	-2.72632
AP003108.2	-2.24955
NPIPB5	-4.17087
MSANTD3-TMEFF1	-2.22887
U2AF1	-2.67904
AC011511.4	-1.85411
STRC	-2.28109
ATP6V1G2-DDX39B	-2.26446
PTRH1	-2.2208
GDF1	-2.86877
CBWD3	-2.25626
EIF3C	-3.94856
CBWD5	-2.74524
BOLA2	-1.48888
JMJD7	-1.73782
AC138969.1	-5.28033
TOP3B	-1.95577
NPIPB3	-3.48829
ZACN	-2.87416
TEN1	-1.92035
COMMD3-BMI1	-1.86897
PSMC1	-2.18565
UBE2V1	-2.42517
NPIPA1	-3.95709
C1QTNF5	-2.04059
KLC1	-3.57332
SOX10	-2.86155
ZBTB9	-1.15828
SERF1B	-2.85587
AC011462.1	-1.93309
MATR3	-2.45124
GET4	-2.2063
CDRT4	-1.97605
CMC2	-2.24287
BOLA2B	-2.72699
ARL6IP4	-3.82227
ATRIP	-1.11844
ADIRF	-3.51055
RBM34	-2.13774
C18orf32	-2.38282
NPIPB4	-3.00074
CBWD2	-1.51308
KIAA0408	-2.28211
BBS1	-2.11006
LAT	-2.00812
MYO15A	-1.92969
LRRC24	-1.96275
TMEM191C	-1.93454
AC139530.2	-1.47845
ITIH4	-1.86219
ANKHD1	-2.22431
POLR2J3	-2.96768
PLGLB1	-1.98638
HAPLN4	-3.10284
NPIPA7	-1.85857
ABHD16A	-1.71144
GOLGA6L4	-1.06097
RGPD5	-1.60379
ZNF177	-1.56681
MAGED4	-1.93842
PSMA6	-1.96813
SNX15	-2.05242
AP003419.1	-2.20966
SEC16B	-1.73498
SMIM11A	-1.99525
CBWD6	-2.17316
TUBA8	-2.83268
ZNF410	-1.82978
AC015813.2	-1.97096
FAM153A	-2.62035
RASA4B	-2.29539
CHMP4A	-2.35785
CCNI2	-2.96441
RTEL1	-1.91773
RPL17	-3.39442
MIA2	-1.61521
FAM47E-STBD1	-1.38031
EIF4A1	-3.14564
HTD2	-1.19996
PPIA	-2.68456
CPLX3	-1.79296
PIK3R2	-2.52192
BSCL2	-3.52627
C17orf49	-2.42559
CMC1	-1.58666
FAM153B	-3.17048
DNAJB6	-1.64586
MUC12	-1.67759
CCZ1B	-2.10724
NDUFV2	-2.27775
NDST2	-1.75849
TRIM73	-1.32007
ZNRF3	-1.66481
RASA4	-2.56659
MTCP1	-1.81863
ACAD11	-1.87187
MPPE1	-1.35305
DDX47	-2.00847
DNLZ	-2.03872
SARNP	-2.37415
PGAM2	-1.94832
MEMO1	-1.53687
AL590560.2	-1.65821
RPS29	-3.66233
NOMO2	-2.99236
TNNI3K	-1.66182
SKP1	-2.17689
ADORA2A	-1.64949
A1BG	-2.08301
SPSB3	-2.22806
TBC1D3B	-1.47982
DNAJC7	-1.24215
STRADA	-1.51608
CBWD1	-1.59991
TOMM5	-1.50858
TTC7B	-2.3409
MGST3	-2.12142
NDUFA7	-2.04818
ZNF23	-1.60085
AP1G2	-2.97288
RPL36A	-3.11453
PLSCR3	-1.83368
MROH7-TTC4	-1.03897
NEDD8	-1.89151
PLA2G4B	-2.07349
AARSD1	-1.91882
NOTCH2NLA	-1.52883
DIABLO	-1.55157
RHOF	-1.58538
AGAP5	-1.2982
CCZ1	-1.92109
SULT1A4	-1.42051
CHKB	-2.33064
SCLY	-1.40295
ALKBH6	-1.99307
GLS2	-2.64369
TTC4	-1.42773
ILK	-1.87028
AL121845.2	-1.79495
OGFOD2	-1.41037
PCSK7	-1.63033
TRAPPC5	-2.5463
SRXN1	-2.00166
CXCR5	-1.05461
PDXP	-3.59297
ARL17A	-1.59062
NDUFB1	-2.06886
TSTD3	1.5044
CLK3	-1.52997
IAH1	-1.27488
RPL17-C18orf32	-1.70324
CFC1	-1.37995
EGLN2	-2.04542
MCF2L	-2.34085
NGRN	-1.88929
NDUFB8	-2.40545
NOXO1	-1.04392
CUL9	-1.46511
ZNHIT3	-1.15791
ATXN2	-1.17212
ITGB1BP1	-1.75126
COA1	-1.0778
SLX1B	-1.55316
ABCA10	-1.15753
INO80B-WBP1	-2.08194
RNPS1	-1.39699
SERF1A	-1.80938
NPIPB13	-1.73804
FAM204A	-1.305
BOLA3	-1.6489
KRTCAP2	-1.88945
TMEM191B	-1.88524
PRR4	-1.6642
ELOC	-1.2938
MRPS18C	-1.19203
SLIRP	-1.85042
GAK	-1.32343
GPR89A	-1.22965
HAUS7	-2.4008
KCNK4	-1.87021
RAP1B	-1.55202
MROH7	-1.5233
MRPS24	-2.07714
PAK6	-2.43726
ATP5MPL	-2.02291
HSPB2-C11orf52	-1.3268
NAIP	-1.66699
FAM187A	-1.05318
GPR89B	-1.2771
MMP23B	-1.34363
NDUFA10	-1.45165
IKBKG	-1.16024
CCPG1	-1.67239
FP565260.6	-1.3421
AC005324.4	-1.01291
COQ6	-1.27333
AGAP3	-2.33857
CNTNAP3B	-1.36285
SDHC	-1.29823
DGKA	-1.49984
BRF1	-1.32624
PRPF40B	-1.47764
RBM4	-1.5291
STK25	-1.43188
PDCD6	-1.16104
NDUFA11	-2.1138
MUSTN1	-2.30533
EVL	-2.08285
WDR73	-1.20399
NDUFA13	-2.13153
CNBD2	-1.08217
GPS2	-2.07726
CCDC103	-1.09534
SRP19	-1.19243
SENP3	-1.11573
PSMG4	-1.32302
TUBB3	-2.77483
FDX2	-1.96045
SARS2	-1.59665
RPL31	-2.85129
AL132780.3	-1.21721
CCDC180	-1.51686
SMN1	-1.25755
ANAPC15	-1.5801
ARPC4-TTLL3	-1.34881
RAD51C	-1.12028
COX20	-1.43822
FTH1	-2.96997
PSMA2	-1.38864
RABL2A	-1.34845
POP4	-1.35154
PSMD9	-1.18387
MSTO1	-1.27331
PYURF	-1.69542
PKD1	-2.35705
NAPA	-1.86473
GOLGA8N	-1.35515
GTF2H2C	-1.29339
MRPL38	-1.95252
GABARAP	-1.70715
FAM219B	-1.29792
ANXA9	1.82466
STARD5	-1.12685
CRK	1.14738
MRPL22	-1.05172
LTO1	-1.14101
PDLIM2	-1.63518
ANKRD30B	-1.06649
COX6C	-1.89029
COX4I1	-1.9134
AC027796.3	-1.2682
TPGS2	-1.27507
ATP5MF	-1.81984
AC105052.3	-2.37838
TAF10	-1.49457
TM2D3	-1.23628
FAM47E	-1.39252
AD000671.1	-1.49209
FAM86B1	-1.74107
MPV17	-1.0888
GATB	-1.51801
ATP5PD	-1.41947
SPNS1	-1.53752
FUNDC2	-1.28855
NTAN1	-1.31303
RPL37A	-2.81858
NDUFAF5	-1.06464
SMAD2	-1.01516
NTPCR	-1.10891
SMU1	1.02547
AZI2	-1.03007
SFI1	-1.50768
VTI1B	-1.25905
AL139300.1	-1.76445
ITGAE	-1.13961
ISCU	-1.51753
UBR4	-1.54988
SMIM12	-1.28252
MOK	-1.66325
NQO2	-1.46194
SLC27A5	-1.5406
HNRNPA0	1.35238
ATF7IP2	-1.45408
SDR39U1	-1.39021
PDCL	1.2058
EPN1	-1.81801
GATD3B	-2.738
TAF1D	-1.73693
UQCRB	-1.77331
TBCD	-1.23477
MSH5-SAPCD1	-1.40966
HGS	-1.33276
C6orf47	1.01863
AMY2A	-1.26517
ALS2CL	-1.83449
RNF220	-1.66196
PAM16	-1.40515
CDK11A	-1.84268
SPG7	-1.16681
RABL2B	-1.25753
POLR2F	-2.39247
SERGEF	-1.66163
NDUFB2	-1.65119
ABHD17A	-1.79019
SCHIP1	-1.58128
ZNF638	-1.15687
TNNT2	-2.79939
NME2	-2.00947
PRB2	-1.00219
CCNDBP1	-1.22634
ZFPL1	-1.0978
MAPRE1	2.07185
TXNL4A	-1.328
BLOC1S5-TXNDC5	-1.44174
FAM92A	-1.10514
TMED3	-1.26773
FRMPD2	-2.04664
ATXN3	-1.0374
NAA10	-1.57389
OPN1SW	1.39551
CES4A	-2.9748
ZSCAN32	-1.02853
NDUFS7	-1.62854
GNAS	-1.94097
GOLPH3	1.21878
NDUFA9	-1.19734
ATP5PO	-1.46137
KCNC4	-1.87986
ATOX1	-1.58984
ZBTB6	1.2146
CCDC57	-1.67808
ATP6V0C	-2.04038
MRPL46	-1.071
DMKN	-2.15756
AMY2B	-2.0981
DPH1	-1.26421
ARF6	1.08896
PLEKHA1	-1.60542
SP2	1.02426
TRIM54	-1.89143
CYB5A	-1.10681
CCDC92	-1.55153
NPIPA3	-2.10003
RPN1	1.24783
DOLK	1.29848
MRNIP	-1.2246
MRPL53	-1.42605
RPL41	-1.89436
ARHGEF18	-1.01945
CCDC71	1.22925
SYNE1	-1.70438
LRCH4	-1.50766
ODF2L	-1.27603
UBE2J1	1.22272
GUK1	-1.92116
IPPK	-1.06568
NRG4	-1.19091
STK24	-1.29817
METTL22	-1.07856
DHRS11	-1.3718
AL162231.1	-2.49961
GID8	1.05526
ZSWIM8	-1.53126
RAB7A	1.28406
CPT1B	-1.95047
PIN1	-1.86562
MAN2C1	-1.9996
ZNF280D	-1.04983
CNPY2	-1.19708
ATF6	1.05219
PGAM1	-1.71621
RPUSD3	-1.01968
NEIL1	-1.88814
RPL38	-2.16757
BORCS8	-1.26316
ANAPC5	-1.12322
TNFRSF25	-2.38781
PIGM	1.31168
PIGL	-1.11963
VANGL2	2.35608
SLC25A3	-1.06649
RAB4B	-1.71018
NACA	-1.9128
AS3MT	-1.18832
SELENOW	-2.33755
APMAP	1.19436
RAB10	1.64785
NAGPA	-1.43826
DTNB	-1.5033
MAGEF1	1.36311
SDE2	1.37888
DNAJC5G	-1.2972
SF3B4	1.2799
RNF20	1.00279
YTHDF1	1.09893
CATSPER2	-1.33478
CARS2	-1.21457
RP2	1.69358
MZT2A	-1.82235
AACS	-1.55462
AHI1	-1.40698
SRBD1	1.1838
ABCB9	-1.50193
FAM228B	-1.13507
NDUFA5	-1.39465
C5orf51	1.04461
ATP5MC3	-1.69221
RHOA	1.46338
ANKRD13D	-1.26234
MAP3K12	-1.29162
PRMT7	-1.25925
SCCPDH	1.08074
RPL39	-2.38538
GIT2	-1.13138
PHKG2	-1.0209
PSMA4	-1.0261
MMGT1	1.03384
TRIM3	-1.29824
FGF22	-1.40937
RBBP9	1.20527
LRRFIP1	-1.14035
MRPL33	-1.03126
CYB5D1	-1.09334
C2orf92	-1.32666
POLN	-1.07329
AC244197.3	-1.19874
COX6A1	-1.58762
SEM1	-1.5129
PPP1R12C	-1.66511
NADSYN1	-1.20021
PAK2	1.42091
RALA	1.09334
PKDCC	-1.7968
ECHDC2	-2.35709
HAGH	-1.30515
EEF1D	-1.83802
PPIP5K1	-1.19364
POLR1D	-1.1537
SLC2A11	-1.13268
CERS5	-1.14194
SURF4	1.23221
CENPQ	1.23229
MIB2	-1.62682
LTC4S	-1.09215
RPL26	-2.03991
SPTBN4	-2.13116
CCM2	-1.51326
RNF212	-1.39048
TPM3	-1.11993
STARD7	1.06832
RNF139	1.21606
RPN2	1.83245
PRR13	-1.24822
REPS1	-1.09767
NDUFA3	-1.88233
ABCB6	-1.41991
CNBP	1.36174
AL109811.3	1.91313
ACBD3	1.08423
SULT1A1	-1.97505
OBSCN	-1.43048
LIX1L	1.65798
KCTD11	1.3355
AGAP4	-1.57741
ZSCAN18	-1.49639
TCEAL8	1.03477
DGKZ	-2.48838
MYL7	-1.16794
IDH3A	-1.396
HNRNPH2	1.17246
RAB14	1.15382
USP38	1.02886
CRIP1	-1.76774
IMPAD1	1.13198
AK1	-1.97752
ESYT3	-1.30851
CFB	-1.53362
VMA21	1.20212
HBA1	-3.76369
CAMK1	-1.51286
TM9SF2	1.28712
GCC1	1.01089
HMGN4	1.4224
DEXI	-1.23462
HDAC10	-1.80301
LYSMD4	-1.23724
C6orf89	1.03304
C12orf76	-1.20312
P2RX5	-1.89487
UROS	-1.56742
KCTD5	1.17256
SLC26A8	-1.10899
PASK	-1.16412
CSTF2T	1.09869
TBC1D7	-1.03247
MACF1	-1.56532
RAC1	1.08626
IRF9	-1.98591
RTEL1-TNFRSF6B	-1.41955
ALDOA	-2.16016
MFSD14B	1.06943
SERF2	-1.5968
TAF9B	1.19895
UBE2R2	1.03725
POFUT1	1.28193
RABGEF1	-1.09627
CABP1	-3.85068
CDC73	1.06967
TUT4	-1.27637
KRCC1	1.2846
TAF7	1.36511
TXNDC5	-1.27649
CCDC47	1.18843
NARF	-1.16002
MARCKS	3.00233
L3MBTL1	-1.41071
UBTD2	1.17656
ANKRD39	-1.06844
PEX12	1.09226
SOAT1	1.33102
FXYD1	-3.33733
GIMAP5	-1.2252
NOMO3	-1.72107
NDEL1	-1.21076
CNPY3	1.46051
GCHFR	-1.37776
UPK3BL1	-2.54763
STOML1	-1.3162
TMED2	1.08885
NPAS2	-1.55648
ZNF670	1.10209
BAIAP2	-1.67259
CCDC189	-1.34875
GTF3C4	1.11491
WDR5B	1.29843
LAPTM4A	1.7746
LRRC58	1.29788
PDE4C	-1.45354
LIN37	-1.04152
CAPRIN2	-1.15382
CALML4	-1.09504
MAVS	1.0832
RAP2B	1.04135
OAZ1	-1.57705
NPIPA2	-1.16701
FTCD	-1.77014
PRPF6	1.61786
KCTD1	-1.48744
CSNK2B	-1.15707
DMRTC1	-1.0475
DYNLRB1	-1.11736
TRAPPC12	-1.12864
TUFM	1.10158
CDK10	-1.71951
C11orf98	-1.21832
CKMT1B	-2.6823
LRRC37A2	-1.58422
GTF2H4	-1.23362
FLCN	-1.01336
LYPD6B	-1.05063
BUB1B-PAK6	-1.20156
KHDRBS1	1.15184
RPP21	-1.19785
BCO2	-1.2869
PNKD	-1.13878
ATP5MC1	-1.14337
GALT	-1.32243
COPG2	1.09048
COPS9	-1.74876
EML6	-1.20362
TRPV6	-1.48226
DEGS1	1.08353
ABHD12B	-1.41367
HSD17B10	1.57265
DCAF7	1.49228
GPKOW	1.17547
AC022400.7	1.65147
INTS11	-1.27926
C5orf15	1.20568
SMYD3	-1.23423
MDP1	-1.00501
HADHA	1.35654
SLC39A4	-1.59648
KALRN	-1.92339
LPCAT4	-1.99593
CALR	1.76693
ERVK3-1	-1.26922
UGP2	-1.67589
TECR	-1.13149
HDDC2	-1.34799
CDK3	-1.25173
CAMTA2	-1.50316
TMED7	1.21348
NOL12	-1.1634
SSU72	-1.20093
CALM2	-1.69883
RMI1	1.19384
ZDHHC15	1.05752
IFNAR1	1.03559
C2orf74	-1.60441
SLC35B2	1.23496
TMEM30A	1.47803
GARNL3	-1.38241
NIFK	1.00275
WDR13	-1.1677
ZNF502	1.00642
FAM243B	-1.00689
MROH1	-1.14489
FBXO16	-1.21236
AGPAT5	1.3199
ZNF771	-1.15255
CCDC134	1.01615
TMX1	1.40785
SCARB2	1.62426
FBXO9	-1.01962
DAD1	1.35903
DHFR2	1.02456
WBP1	-1.32884
GSPT2	1.02984
DCAF12	1.36636
THOC3	-1.14716
ZNF669	1.11384
SEC23B	1.04249
THOP1	-1.06104
TPM1	-1.51605
TTLL3	-1.50922
MYO19	-1.15678
SOX2	2.82643
IFIT5	1.15317
CENPS	-1.20677
CARMIL2	-2.38207
TBC1D3L	-1.9904
PFDN5	-1.28299
ENOPH1	1.1082
PILRB	-2.11349
SYCE1	-2.10605
ATP6V1G1	1.05433
TCEA2	-1.15319
FBXO30	1.19811
SEC61A1	1.52353
C2CD2L	-1.22531
PYGO1	1.39702
DPYSL3	2.5357
SH3GLB2	-1.6611
CHKB-CPT1B	-1.13565
SLC39A7	1.13475
ZNF844	1.11371
ALDH1B1	1.13654
DCTN1	-1.28814
DNAJC3	1.06899
C8orf37	1.13642
STUB1	-1.13799
SBDS	1.19317
RDH13	-1.13243
ARL8A	1.04449
C6orf62	1.3139
ZBTB10	1.05348
LYRM9	-1.43735
ZBTB33	1.13509
SNX18	1.2869
WBP1L	1.06433
LGALS8	-1.14484
SMAD5	1.1297
HPCAL1	-2.0056
RAB41	1.39799
ABTB1	-1.71285
DYNLL1	-1.49337
UBL3	1.53808
RPS10-NUDT3	-1.70818
VIPR1	-1.92747
SF3B5	1.28664
CADM4	1.71808
HTATSF1	1.33472
SGSM2	-1.28798
COL24A1	-1.20623
PDK2	-1.12046
APH1A	1.06748
ATP6V0A1	-1.34271
MYO15B	-1.96381
SLC16A2	1.17308
MAML2	2.18417
SOWAHC	1.29242
ADAP1	-2.37414
F2R	2.63093
ANKRD36B	-1.10554
TM9SF3	1.16257
KIAA0930	-1.58948
ZNF354C	1.11758
SAMD4B	-1.14764
PSKH1	1.08933
P4HTM	-1.12388
PARP6	-1.07555
ATP6V0D1	-1.08518
PPIL1	1.00584
ILF2	1.33145
PCNX2	-1.29524
BBS10	1.14535
ETFB	-1.43839
MRPL14	1.02714
ZFP3	1.04764
ABCC12	-1.21958
RFPL2	-1.71633
PRKCZ	-2.30572
C1orf159	-1.17526
RNF5	1.12774
RABL6	-1.02727
ZC3H12C	1.0602
CBS	-2.09171
CKAP4	1.09614
CBL	1.04103
RAB8B	1.05381
YJEFN3	-2.107
NCOA5	1.00965
TRIM7	-1.16083
TMEM134	-1.083
LMO7	-1.65483
TOP1	1.21593
PRODH	-2.52427
GNA13	1.47714
DDX24	-1.128
INO80B	-1.12319
MICAL2	-2.82148
CAPN10	-1.00854
NUCKS1	1.29043
BDH1	-1.84524
ATP5IF1	-1.28493
STRBP	-1.0638
TTC30B	1.04896
MXRA7	-1.42868
CANX	1.62599
DYRK4	-1.05765
FAM199X	1.09781
SYTL2	-1.84927
APEX1	1.40935
PCDH17	1.49474
MYL2	-1.28909
CYP46A1	-2.0317
CCNK	-1.04014
U2AF1L4	-1.18143
CFAP221	-1.3554
DENND3	-1.50053
UBE2H	1.16253
PAPSS1	1.05094
RPL14	-1.37709
FAAP20	-1.28457
ATG9B	-1.11197
XRN2	1.19488
BICDL1	-2.32858
DNASE2	1.40351
TTC39A	-1.05434
ATP5F1A	-1.05692
TGFBR3L	-2.10849
BOLA2-SMG1P6	-1.11862
PLXDC1	-1.37568
SPTSSA	1.26644
HAGHL	-1.63237
ZNF501	1.03755
PCBP2	-1.00338
CPT1C	-1.23521
MTPN	1.54592
NPEPL1	-1.70472
KCNT1	-2.62022
CRKL	1.20361
EML2	-1.49298
TTC30A	1.12668
APOC4-APOC2	-1.39855
DNER	2.38877
ZNF337	-1.27168
NBEAL2	-1.17127
AL096711.2	-1.23155
MANEA	1.04721
CYP2E1	-1.50055
KCTD20	1.24007
TMEM209	1.11028
GALNTL5	-1.26973
CKMT1A	-2.2645
PATL1	1.05282
HECTD4	-1.20816
DCLRE1B	1.09582
ZNF486	1.0542
C19orf71	1.16055
FBXW8	1.09858
YPEL3	-1.69936
MAGT1	1.37526
TNPO1	1.15547
ADCY3	-1.03975
PINK1	-1.59081
NRAS	1.21259
MCF2L2	-1.73748
WDR27	-1.17428
ZFYVE28	-1.24039
TUBA1B	-2.44544
SLC39A6	1.63618
VWA5B2	-2.22919
BCKDHA	-1.05265
RNPC3	-1.075
LDLRAD3	1.82666
ADCY4	-1.25119
NME7	-1.10955
MTG1	-1.19548
UFL1	1.00952
MDH1	-1.94097
SCN1B	-2.52103
CFAP97	1.05303
TGFBR1	1.57874
N4BP2	1.12334
AC005726.1	-1.27959
NTN1	2.19695
GDPD5	-1.21007
ACLY	1.41498
DDX39B	-1.55873
CYHR1	-1.19419
RBM5	-1.21583
POLA1	1.02203
YBX2	-1.08188
TRMU	-1.05474
ACY1	-1.02829
OPN3	-1.41858
SGCB	1.18448
ANKRD36	-1.19446
IFT20	-1.00602
EID1	1.15909
SFT2D2	1.24472
TMEM167A	1.05145
B3GNT4	-1.21731
GNAI3	1.03444
CBX8	1.08335
NDUFS8	-1.18295
CDKN1B	1.24318
INAFM2	1.26914
TMEM86B	-1.19589
CCDC159	-1.2227
PI4KA	-1.84889
ZBTB5	1.0469
AC005832.4	-1.014
CPNE3	1.29962
NCOA4	1.38976
ABCA7	-1.35545
LAPTM4B	1.61079
FANCE	1.03643
ASPSCR1	-1.09964
GSTM2	-1.68591
BCL11A	-2.31804
CACNB3	-1.89263
RNF207	-1.6101
RPS6KL1	-1.33702
RAPGEF3	-1.62477
RBL1	1.08995
AHNAK2	-1.79273
TMEM86A	1.04168
FLII	-1.02525
BNIP3L	1.04878
ARPC5L	-1.00591
MMP24OS	-1.26738
RGS3	-1.28066
ASF1A	1.14598
PPP1R10	1.00101
MIF	-1.82741
GALNT1	1.15234
PTTG1IP	2.08983
VEZF1	1.1287
RELL2	-1.78936
BCHE	2.23912
PPP1R3E	-1.20667
LRRC7	-1.67434
CFAP74	-1.11763
GLB1L3	-1.31801
MED13	1.0397
MTDH	1.00253
HSPA5	1.69495
TMEM266	-1.18251
SH3BGRL	1.20371
SPEG	-1.21666
KIF7	1.00548
XAF1	-1.85585
CORO6	-2.66907
SGSM3	-1.08537
ABCC4	1.21807
CRELD1	-1.12476
CBX5	1.10092
HERC1	-1.16904
ACADVL	-1.46281
HSPA13	1.32713
PPP1R13B	-1.16993
AP3B2	-1.85271
ATP5MD	-1.27799
MYOM2	-1.36118
MAZ	-1.12637
REEP3	1.2965
GM2A	1.27149
DHTKD1	1.30026
HSF4	-2.27161
KIFC2	-2.05954
MEX3A	2.22792
HNRNPF	1.20443
EIF4EBP2	1.11419
SMC3	1.3431
RNF180	1.36552
RPS7	-1.2579
FHL2	-1.5984
ZBTB12	1.43328
ANKRD37	-1.17506
SMG9	-1.02756
GANAB	1.16536
EIF2AK2	1.00748
ZKSCAN8	1.1017
RASGRP2	-1.17272
JAG2	-1.18532
DST	-1.50168
BRI3	-1.06296
BEGAIN	-2.01383
ZNF24	1.07434
ABCA5	-1.57594
DUS1L	-1.18877
ZNF572	1.02262
SLC38A11	-1.1905
STAG2	1.14959
WASL	1.02103
EMX1	-2.25571
DNAAF1	-1.3143
RPL28	-1.69891
TNPO3	1.00931
MCRIP2	-1.20665
ZFYVE21	-1.39154
FLRT2	-1.39258
NXT2	1.24035
ATP6V1H	-1.23531
ZBED3	1.17551
PPT1	1.197
RBM43	1.08071
NMRK1	-1.00819
PPP1CB	1.12945
ANTXR1	1.63668
FKBP1B	-1.79898
COX7C	-1.00515
ACYP1	-1.09819
ICA1	-1.38267
CMTM6	1.24837
ZNF22	1.2819
GNL3L	1.15577
CTSO	1.78983
TP53INP1	1.33732
FBXL2	-1.36461
DOC2A	-2.75544
KCTD3	1.09187
ZBBX	-1.54748
CAPN3	-2.23716
CCDC50	1.0845
SELENOM	-2.16779
PNCK	-2.16778
ARHGAP31	1.68927
MAP6	-1.18745
GPI	-1.54736
GSTO2	-1.09786
REX1BD	-1.48273
CDH2	1.30565
R3HDM1	-1.27718
HNRNPAB	1.2631
POLH	1.00509
SMARCA1	1.25202
CHCHD10	-2.16874
CLASRP	-1.32025
WNK3	1.01095
ABLIM2	-1.84963
JADE3	1.57535
RHOT2	-1.23204
TMEM106B	1.03417
STMN1	-2.03381
SPINT2	-1.68737
TNFRSF14	-1.4873
TNKS2	1.10895
PRPS1	1.21411
IL17RD	1.44848
RRAGA	1.01294
AKT2	-1.00952
PELI1	1.28953
NBL1	-1.77535
TRMT5	1.17038
POLDIP3	1.2117
ZNF260	1.00244
NEDD1	1.14224
ZNF275	1.27542
FAM131A	-1.42001
GOLM1	1.63991
VAT1	1.46684
PAG1	1.13782
PNPLA7	-1.20376
CFAP46	-1.04312
GLRX	-1.26984
PRCD	-1.41889
ABCA1	1.86089
RSRP1	-1.59879
FBXW7	-1.63006
GPR146	-1.06831
RAB26	-1.87491
SOCS6	1.32111
BTG1	1.26108
RFX7	1.11922
LMAN2	1.02853
RPL13	-1.75334
MYH7B	-1.38844
MICALL2	-1.85161
CFAP410	-1.10218
TIAM2	-1.36367
B4GALT5	1.29046
MIB1	1.15958
RPL34	-1.64616
NES	3.07872
TSPOAP1	-1.92189
RBFOX3	-2.87523
DAG1	1.32011
CHST14	1.1289
ZNF107	1.06747
HSD11B1L	-1.2006
DDX21	1.17044
UBAP1L	-1.08489
SAMD8	1.08195
TMED10	1.28382
CASK	1.27835
SOX4	3.09502
PRRT1	-1.85979
CYP2C8	-1.03553
GNB5	-1.26419
UNC13C	-2.24568
CHRD	-1.29873
SMC2	1.12896
ZBED1	1.14389
PELI2	1.20981
CENPB	1.1907
ARF4	1.06162
ABHD4	1.4027
CAPNS1	-1.33361
PPP2R2B	-1.06237
RAB37	-1.22853
PPP1R16A	-1.23999
ZGLP1	-1.30006
MKNK1	-1.10372
RRP9	1.00089
SLC26A10	-1.60321
TMEM123	1.36109
QSER1	1.09054
SLC25A45	-1.10467
ABL1	1.11399
HOOK2	-1.13253
ZHX2	1.53333
OTULINL	1.11342
SIGIRR	-1.4166
ITGA2B	-1.1007
TTC21A	-1.03806
EGFL8	-1.32871
KDELR2	1.20943
SH3BP5	-1.30853
ZC3HAV1	1.17047
TARBP1	-1.37376
SPTAN1	-1.13031
TCEAL9	1.16654
SNX32	-1.46079
IFNGR1	1.45009
ERH	1.03016
TFR2	-1.39856
ZNF92	1.06435
SPEF2	-1.10384
PDE4DIP	-1.45078
IPMK	1.00249
TEAD1	1.30773
MARCKSL1	2.28048
CYP51A1	-1.22276
ANKIB1	1.19494
MSI1	1.29618
CMTM3	1.53473
GNB4	1.40783
GSDMB	-1.31454
PATZ1	1.06113
DDR1	1.77657
GTF2H2	-1.04154
NPIPA5	-2.24887
PDE1B	-1.93948
RUSC1	-1.21593
PPFIA4	-1.7855
IL3RA	1.53379
LCN15	-1.06827
PARP4	1.08257
RTL6	1.22106
CCDC167	1.42626
GRM2	-1.75717
EIF3A	1.15292
NLRP1	-1.28972
SPARC	3.5466
RAB24	-1.17103
CDKL1	-1.03323
TRAM1	1.1917
EMC6	-1.17005
BCAN	3.7055
MYCBP2	-1.36068
FARP1	-1.18542
GLTPD2	1.00109
TYRO3	-1.39319
PPM1J	-1.19258
ARHGEF6	1.61698
TWNK	1.10307
PDIA4	1.69544
SMC1A	1.0901
MRPL23	-1.07377
LBR	1.0143
FAM181B	2.03921
ZDHHC11	-1.41506
POU3F3	1.2343
TRABD2A	-1.04294
GTF3C6	1.00953
S1PR2	1.28836
ALYREF	1.19583
ODC1	1.43061
NAALAD2	-1.25688
LRP5	1.15243
CPXM1	3.01893
RPL37	-1.41916
STAT4	-1.83108
RIN2	1.36765
IFI30	-1.22712
NXT1	1.05471
FP565260.1	-1.12365
RPL27A	-1.38891
DBP	-1.33489
DSEL	1.30548
CLCN3	1.12026
FMNL1	-1.30997
PRDX4	1.08992
FOXN2	1.06793
SLC6A13	-1.28146
DISP1	1.01937
ST6GALNAC6	-1.21621
POLE	-1.01824
ASB2	-1.26559
JAM2	1.38172
SPON2	-1.66535
ELOVL5	1.23691
DBNDD2	-2.48479
SCD5	2.15439
RB1	1.03194
NOTCH1	1.71098
PANX1	1.07276
ATP6V0E1	1.19778
YES1	1.2444
MCM3	1.10789
GPR34	2.47923
MZT2B	-1.31906
PLA2G4C	-1.24171
PLAGL1	-1.00077
LIN7B	-1.133
YJU2	1.02366
PEA15	2.13165
ITGAV	1.49061
LSM2	1.02809
RND2	2.27493
PPFIA3	-1.51497
ANGPTL2	2.83801
CKM	-1.07434
TEDC1	-1.09216
GOLIM4	1.70705
PDZD7	-1.25041
HIF1A	1.70802
ANKFN1	1.08801
TSPAN6	1.25502
RAB40B	-1.3914
STPG1	-1.36054
RCBTB2	1.09752
S100A13	-2.11114
KCNQ1	1.32663
AC099850.3	1.53236
ANK3	-1.85852
MAPK10	-1.25037
EIF4E1B	-1.32475
NPIPA8	-2.01373
HID1	-1.41316
HEY1	1.95191
SYT11	1.54172
RAPGEFL1	-1.53712
RTBDN	-1.52068
RPS23	-1.41563
ANXA3	-1.31798
PLEKHG5	-1.3357
TPD52L1	-2.00289
ACTA1	-1.13954
UHRF1	1.73703
CHST11	1.4547
PSAP	1.27923
FADS3	-1.21479
KLHL9	1.07496
PIGT	1.00534
SOX11	2.03987
PMP2	2.57041
ADAMTS10	-1.09026
PHLDB1	-1.4121
SOHLH1	-2.25228
CPEB1	-1.07116
CRISPLD1	2.03787
LAMA5	-1.3359
AMOTL1	1.09836
ANKRD29	-1.22065
TP53	1.52542
FGF13	-1.64007
DCAF6	-1.05543
PCNA	1.45103
CBFB	1.04814
GATD3A	-1.9041
ENOSF1	-1.35714
TRIM17	-1.28313
SSBP4	-1.21711
SORBS2	-1.3801
ID4	2.7615
PLCH2	-1.64351
OLFM1	-2.84072
TRANK1	-1.0918
CARTPT	-2.79104
ICAM2	-1.04656
IL6ST	1.10038
NFIB	1.31135
VAX2	2.07489
UST	1.81423
ELF1	1.04696
SLC6A12	-1.28751
ANP32B	1.3133
ACTG1	1.3171
MAPK12	-1.0434
KIF17	-1.34548
MICAL3	-1.02598
PKN1	1.08298
DCAKD	1.15631
PTPN11	1.17764
TNFRSF21	1.87014
FAM168A	1.19288
ITPRIPL2	1.04876
BEAN1	-1.05805
SNRPB	1.20544
ZNF300	1.39653
CXCL16	1.5739
STAT6	-1.05046
TPGS1	-1.35698
C17orf113	1.01071
PCDHB9	1.5079
RSU1	1.01745
F8A3	-1.26974
RNF175	-1.47198
SLC7A1	1.15255
ALDH9A1	1.13649
C1orf94	1.27469
MTLN	-1.10873
STX16-NPEPL1	-1.33668
WDR90	-1.09845
CABYR	-1.11091
SFTPC	-1.40599
IPO7	1.16777
PMVK	1.0395
TSPAN11	1.73864
CLIC4	1.90629
OSBPL11	1.86571
CRIP2	-1.2826
ARHGEF4	-1.47285
CCDC160	1.31068
PGRMC1	1.16234
TOB2	1.34022
ANXA11	-1.34642
DCLK2	1.66134
AKR1C2	-1.2404
NAGLU	1.03093
GTF2I	-1.19355
TMEM255A	1.8434
WFDC1	-1.44534
SMIM24	-1.31799
POU3F2	1.26848
BRSK2	-1.53506
ATF7IP	1.08786
SPACA6	-1.16182
KLF12	1.06756
ROGDI	-1.41982
TIMP4	3.01327
YBX1	1.79819
SPIRE2	-1.01641
GRIK4	1.04476
MYL5	-1.01234
GLIPR2	1.53625
CIDEA	-1.24892
NPIPB11	-1.01453
PARD3B	1.10592
TGIF2	1.18316
UPP1	-1.38267
ACTR3B	-1.02447
CHST3	1.35114
NLGN1	1.0358
PABPC1L2B	-1.31503
EFCAB14	1.04329
RAB29	1.04392
IGSF6	1.52643
DEFA1	-1.14217
TNFRSF6B	-1.65485
PFN1	1.26382
EIF4EBP1	1.61125
PRSS3	-1.95685
TMEM74B	-1.15121
BRSK1	-1.55278
ZFP36L2	1.70214
TMEM102	1.02873
KLC2	-1.14964
TSKU	1.10312
RCC2	1.22833
TOGARAM2	-1.21097
ACBD5	1.01928
PALD1	1.33269
DOCK9	-1.21908
MYC	2.07044
SDC3	1.73271
CPNE9	-1.87398
TNFAIP8L2	1.63041
CMKLR1	1.46253
RPS15A	-1.34407
MAP3K10	-1.33862
PICK1	-1.37326
MPEG1	1.57976
KRT1	-1.04508
MAPK13	-1.07293
MATK	-1.86359
FCHSD2	1.40373
ICOSLG	-1.0093
ARHGAP30	1.30025
PIK3AP1	1.372
SYK	1.6128
ARHGAP12	1.04733
RPS24	-1.51992
SMN2	-1.39756
CBX7	-1.35563
EPHB6	-2.58373
ADAM33	-1.50584
SYPL1	1.25394
NPM2	-2.16931
NFIX	1.42962
SYT5	-2.40404
PTK2B	-1.61587
MBOAT7	-1.15937
PABPC1L2A	-1.20168
KLHL13	1.00753
SERINC5	1.55106
C3AR1	2.14395
RNASE6	1.91823
POLR2I	-1.05825
C1QC	2.90819
FCHO1	-1.09761
MCL1	1.47702
RGS14	-1.65534
DNAJA4	-1.73964
ABCG4	-1.39184
S100A1	-2.51806
PHLPP1	1.02913
TCF12	2.05663
SRPX	2.37234
ELK3	1.25448
GP1BB	-1.96875
SOGA1	1.13521
TCERG1L	-1.30919
SLC25A1	1.41601
PDLIM7	-1.28223
ACOT7	-1.47717
NHSL1	1.08642
A2M	1.90136
TIMP2	1.30934
TREM2	2.68085
FAHD2B	-1.53089
TNXB	-1.01364
FJX1	1.41924
OSGIN2	1.45787
CORO1C	1.33905
KCNAB2	-2.14165
RRAGD	1.14194
MMP17	-1.72297
PROCR	1.23995
NFATC4	-1.20909
TAGAP	1.31044
TMCC3	1.10497
FRMPD3	1.30515
LRRN1	1.99459
SLC35F2	1.12077
GOLGA8B	-1.69493
CTXN3	-1.8802
HOPX	-2.20383
PRTN3	-1.00918
ATAD3B	-1.03052
BCAS4	-1.03547
EBI3	1.53295
ARMH1	-1.12996
HIP1	1.38148
SIGLEC8	1.94923
PROX1	1.05658
CCDC71L	1.2347
GIMAP8	1.03815
VWA7	-1.42578
PRR11	1.12795
C9orf16	-1.1906
ZEB1	1.46641
ASPDH	-1.57748
MAPK8IP3	-1.0121
PDIA2	-1.9458
C3orf14	-1.4425
ROBO3	-1.04443
PTPRZ1	2.43017
KIF12	-1.00095
SLC51B	1.64649
ANOS1	1.74496
GRID2	1.47706
BMP2	2.50698
OLFML3	1.81059
ZNF692	-1.28323
TOM1L1	-1.19244
HK2	1.56952
NAGA	1.05158
PITPNM1	-1.0185
CALCRL	2.22544
PHLDA1	2.09335
KCTD12	1.69279
PRRG3	-1.45004
LRIG1	1.96238
VILL	-1.21164
P2RY12	2.55797
MGAT5B	-1.72544
DTX3L	1.26507
MAFB	1.62598
MLXIPL	-1.36355
PLVAP	1.64671
BTG2	1.75036
KRT222	-1.62687
ARHGAP42	1.01134
ZMYND15	1.03359
HNRNPUL2-BSCL2	-1.16158
KCNH3	-2.25707
P4HA1	1.04486
DBNDD1	-1.66177
SNRPN	-1.41094
NIPAL2	-1.31537
CBLN2	-1.93566
RERG	-1.14408
SMAD9	1.43992
RPRML	-1.70093
SLC22A18	-1.07134
SLCO4A1	-1.39118
PTPN3	-1.33344
HSPH1	-1.31795
SH3PXD2B	1.04634
PSAT1	1.78761
BTBD17	2.39584
LY86	1.87149
FXYD7	-2.77756
SRSF5	-1.07155
PLEKHF2	1.02844
PRELID3B	1.00437
SLC16A1	1.26119
ITPR1	-1.7813
OLIG2	2.49142
MMP2	1.71853
TESPA1	-2.82053
RNF122	1.38466
KCNMA1	-1.20885
MCTP1	-1.17174
TNC	2.54233
AIFM3	-2.16077
RPL36AL	1.0443
PYGB	1.25098
DRG2	-1.03893
TPT1	-1.0216
P2RY13	1.61278
DGCR2	1.17025
MT-ATP8	-2.28085
LAPTM5	2.34751
ZNF385B	-1.41158
LMO4	-1.20367
RASSF2	2.08724
PGA3	-1.14082
C1QA	2.66128
TBR1	-1.85337
RFTN2	1.28795
PPP1R15B	1.15948
ARHGDIG	-2.26985
GPR137B	1.15877
LAMP2	1.17885
WFDC2	-1.28471
RAB39A	1.07419
RPS15	-1.28922
EGFL7	-1.31781
CYBB	2.0638
TCF19	1.14109
RIMS2	-1.75208
RTN2	-1.17942
GPM6B	1.56781
CD86	1.50651
SLC16A9	1.39151
RYR2	-1.71821
KCNA1	-1.75583
CXXC4	1.24028
KAT2B	1.02993
GH1	-1.18356
GAL3ST4	1.264
APOBEC3C	1.49428
CCK	-3.18159
NPIPB2	-1.44823
SELPLG	1.89827
RIMS1	-1.61168
PTAFR	1.58365
TSPAN12	1.57025
PNMA1	1.15192
SLC27A3	-1.09021
RUNDC3A	-1.99491
HNMT	1.17409
SLC40A1	1.33454
TTC9B	-1.77595
SEMA5A	1.71838
SRRM2	-1.02214
WASF2	1.18841
GNG13	-1.59283
FGF17	-1.72115
NPAS1	-1.25409
PHF11	-1.04132
TCF7L1	1.17171
KIF11	1.26945
KCNK9	-1.46314
TNFRSF19	1.55782
KCNJ10	1.54822
GPC2	1.3809
ZNF367	1.08426
SAMD9	1.20148
CAMKK2	-1.43488
JAK1	1.06952
GNS	1.02371
DNM1	-2.70868
STK17B	1.35662
CNGB1	-1.09514
RAPGEF4	-1.8882
MMP16	1.48182
CCR1	1.59027
RIN1	-1.30158
NEDD4L	-1.01725
SERP2	-1.00279
PRR5	-1.00173
SERINC1	1.21217
SINHCAF	1.27224
PAH	-1.03346
TXNIP	1.7758
SYT6	1.38524
MIDN	1.28605
LPAR5	1.54634
THBS2	1.45288
CIB1	1.09016
RHOB	1.94719
IFIT2	1.38849
B3GAT1	-1.14748
METTL7A	1.57152
MOB3B	1.28264
GRN	1.14998
PALM	-1.27461
GRIP2	-1.11798
STX1A	-2.25987
BLOC1S1	-1.01689
MTHFD2	2.00609
ARPP21	-1.51373
INF2	-1.30578
LCN12	-1.25007
SH2D5	-1.93299
CCDC84	-1.04071
HES6	2.44188
MAP1LC3A	-1.77833
ANO6	1.23215
CALY	-2.5872
PLIN5	-1.13607
MYCL	1.36667
RPS10	-1.12977
SLC12A5	-2.39147
NFAM1	1.09239
DEFA1B	-1.08536
KIRREL1	1.00256
PRMT8	-1.60272
KCNN1	-1.50414
CSAD	-1.0242
CACNB1	-1.2577
PYCR1	1.06402
LUC7L	-1.06911
GINS1	1.03706
SMYD2	-1.11999
RDX	1.05024
ZCCHC24	1.39287
CPNE7	-1.66809
MTUS2	-1.18009
LIME1	-1.07107
WNT10B	-1.80176
C19orf38	1.0331
GPR61	-1.09129
PRTFDC1	1.02815
HPGDS	1.32455
STON1	1.41775
SPSB1	1.12385
SOX21	1.37086
PCDHB10	1.09223
CYFIP2	-1.22955
VCAN	1.73565
LRP10	1.08663
SPTB	-1.23441
GLTP	1.04559
TWSG1	1.05464
NCF2	1.16398
COL7A1	-1.31486
DMTN	-2.34337
NMB	3.17863
ASCL1	1.73151
EEF2	1.50529
SOX9	1.61101
BTNL9	-1.11718
LIFR	1.43988
BMF	1.15757
INPP5J	-1.01985
LGALS3BP	1.52887
RIPK2	1.0273
RTP4	1.13009
GSTM5	-1.88472
NRG1	-1.01842
CD82	1.16168
GRB14	-1.25593
ANKS1B	-1.33585
RAB31	1.66573
TRPM2	-1.08196
PRKX	1.25332
APOBR	1.133
CAMKK1	-1.75828
GALNT9	-1.86595
NUDT14	-1.17343
KLHL29	-1.01148
CPVL	1.58352
PLIN3	1.31188
APOL6	1.13875
ATP5F1D	-1.03131
MAGEH1	1.25472
ZNF711	1.07116
SALL2	1.11424
TIMP3	-1.24377
IFI27	-1.28335
CD22	-1.69329
EFS	1.46986
B4GALT1	1.01332
NPY1R	-1.10748
SASH3	1.46417
ARHGEF26	1.02272
NGB	-2.02753
TEX29	-1.03282
CHD5	-2.1169
DISP2	-1.0533
BMP7	1.2
GPC6	1.14558
HEY2	1.39286
NLGN3	1.41597
MYCN	1.43079
VSIG4	2.32767
FOLR2	2.03518
APOE	2.45855
PSD	-2.11316
CD84	1.27217
FBXO44	-1.09995
ITPR2	1.05126
HLA-A	1.70511
GABRA2	-1.68218
NKD1	1.41034
C9orf24	-1.91899
ADGRB2	-1.0759
PRRX1	1.20856
RAP2A	1.44427
LHFPL3	2.60852
ZNF311	1.01979
GPR75	1.35477
CIT	-1.15783
SALL1	1.2188
SYNGR3	-2.18112
NID1	1.49881
SYT12	-1.17253
RBP4	-1.94858
FYB1	1.41634
CHN1	-2.39025
PRSS2	-1.14674
KCNN3	1.63367
MAST1	-1.4831
TLR7	1.31723
UCHL1	-2.28693
PLD3	-1.27523
SLC24A3	1.30274
ACTB	1.22266
ADCYAP1R1	2.27991
KCNC1	-1.34243
MAPRE3	-1.06163
SAMHD1	1.28816
AC002996.1	-1.07489
HPSE	1.13565
RAB20	1.3244
RYR3	-1.35356
SLC6A7	-2.00933
TMEM119	1.83002
MDFI	2.11277
C1orf226	1.19394
ACKR3	1.32695
ALCAM	1.22875
AGT	2.22959
SMOC1	3.09606
CLDN10	-1.80404
SYNPO	-1.98268
SLC1A5	1.37992
HLA-E	1.56374
SPTBN2	-1.5698
WNK2	-1.52337
EDNRB	2.3935
SOX8	2.67907
RPS4X	1.14011
DDX25	-1.1375
SLC30A3	-2.06448
IL13RA1	1.38429
ANKRD24	-1.1046
SYCE2	1.03873
DLG4	-1.36283
ARHGAP44	-1.33172
SELENON	1.12626
DLL3	3.11355
CALU	1.09467
EZH2	1.23384
ARHGAP18	1.02092
PDLIM5	1.14236
RPL18A	-1.20278
PVALB	-2.29056
B4GALNT1	-1.24123
PRRT2	-1.55446
CD300C	1.03127
ZDHHC11B	-1.20201
WAS	1.17333
TMEM100	2.41511
YPEL4	-1.28134
LCP1	1.38687
TENT5A	1.0368
WLS	1.50921
PLTP	1.73086
TNNT1	-1.65045
ST8SIA3	-1.88568
ASS1	-1.49296
CPNE6	-2.1105
THSD7A	1.11204
PLK2	-1.35947
TPBG	-1.05653
CRHR1	-1.13685
EDNRA	1.41643
DLG2	-1.21118
TESC	-1.09
CLEC2L	-1.90451
LGI1	-1.53803
NKAIN4	2.12492
APP	1.1691
VAMP1	-1.25183
SIGLEC10	1.39595
MPPED1	-2.03979
RBM24	-1.05344
KIF18B	1.341
DNAH9	-1.0186
GPC4	1.20467
PWP2	-1.03497
CD38	1.70859
IQSEC3	-1.97184
RPS12	1.56915
CX3CR1	2.29361
RBPMS	-1.02146
MBP	-3.89623
MMP15	1.03266
SMO	1.0354
SRRM3	-1.632
MGLL	-1.05971
SIK1B	-1.06645
LYPD8	-1.09709
LMNB1	1.34154
LRRC8A	1.44046
KCNJ5	1.08184
CACNA1A	-1.18128
CDCA7	1.21032
CDH9	-1.2134
FABP5	-1.81856
C1QB	2.42104
NFIA	1.16378
LRRC25	1.19313
ATP1B2	1.48176
MASP1	1.37289
RHOU	1.27687
CYTL1	1.43978
TUBA4A	-2.00248
SOX6	1.14314
SCRG1	1.11996
ALDH1A3	-1.19286
EZR	1.62481
ZFR2	-1.61541
CAMK2B	-1.8845
DLL1	1.76327
NEUROD2	-1.68527
CADPS	-1.24334
PRSS1	-1.06609
NEURL1	-1.82005
NRROS	1.08728
MT1G	-2.05045
WNT5A	1.14548
MS4A7	1.48477
SOX3	1.39265
ZNF365	-1.12604
CDH8	-1.18083
CA7	-1.38338
GRHL3	1.36466
GOLGA8A	-1.42946
KRT13	-1.07295
FERMT1	2.16864
APOC1	1.86207
RGS10	1.55203
ITPKA	-1.57703
DGCR6	-1.36947
PLXDC2	1.20031
CHST9	1.68617
PDE2A	-1.68657
LIMA1	1.20254
PTN	1.90896
CCDC136	-1.10028
SLC31A2	-1.11277
PABPC1	1.3721
EPHX4	-1.11112
GLS	-1.05752
CCDC80	1.49207
ABI3	1.32467
SLC25A22	-1.18123
PXDC1	1.03079
IRF8	1.20907
ETV1	1.87338
FBP1	1.09809
POPDC3	-1.20566
FLVCR2	1.06304
PANX2	-1.26731
CYB561	-1.03276
ADAM11	-1.51816
CACNG4	2.09344
TGFBR2	1.0711
CYB5R2	-1.24289
CASKIN1	-1.27647
RAB15	-1.35252
FBLN7	-1.24681
RTN4R	-1.45201
RPL21	-1.00802
HCK	1.25328
HAVCR2	1.35531
RHOG	1.02102
SPSB4	1.09567
TMEM97	1.14138
PTGS1	1.24628
LDHA	-1.27535
SPON1	1.80453
GAS1	1.34447
KCNS1	-1.88743
MGST1	-1.37681
CARD19	-1.04184
PABPC5	1.08051
CRYM	-2.34593
SLC13A5	-1.2008
C1QTNF4	-1.43508
IMPDH2	1.08379
RASGEF1A	-1.2614
RBFOX1	-1.90461
ADGRG1	1.19193
MMP14	1.64838
RIIAD1	-1.00415
CSF1R	1.85168
SHANK3	-1.07494
GALNT13	1.89986
RHBDL1	-1.16123
C1orf198	1.07187
C2orf88	1.20562
LDB2	-1.10325
HLA-DRA	2.93826
SSTR3	-1.16645
LGI4	-1.61558
PTPN5	-1.954
RAP1GAP	-1.3566
CCKBR	-1.58665
LPL	2.32388
CSF1	1.25475
C1GALT1C1L	1.03233
CNN3	1.53388
LHX6	-1.18573
OSBPL1A	-1.07581
LY6E	-1.24441
OGDHL	-1.62866
PPP2R2C	-1.81677
NEFM	-2.8058
SEMA4D	-1.1141
CSRP1	-1.76758
SAMSN1	1.2121
NGEF	-2.03972
PITPNM3	-1.38412
KLK7	-1.38573
KIAA1211L	-1.22399
MFNG	1.03641
ZMAT4	-1.30229
KCND2	1.49045
CDH20	1.17736
GRIN1	-2.5815
HAS2	1.238
SEC31B	-1.01112
NCALD	-1.2886
GNB3	-1.14706
RASAL1	-1.64517
MLIP	-1.10152
PPIF	1.19719
EXTL1	-1.26274
EPHA10	-1.0755
CCNA1	-1.15129
SNCA	-1.8031
HTRA1	1.42526
KIF5A	-2.13523
FHDC1	1.33243
TYROBP	1.77257
ALDH2	-1.1351
ART3	-1.02216
C1QL1	2.56083
MCM2	1.02157
APBB1IP	1.36982
CSF2RA	1.1901
RPH3A	-2.01647
HLA-C	1.58258
MNDA	1.20215
TMSB15A	1.79517
NEUROD6	-1.79179
COX7A1	-1.52252
CTSS	1.3405
CELF4	-1.8263
RALYL	-1.30822
CERS1	-1.14822
SPINK8	1.14247
GRIK3	1.29937
PCP4	-1.71551
GABARAPL1	-1.04218
KLHDC9	-1.06138
TUBB	1.00417
ACAP3	-1.18486
CD24	1.90406
RPE65	1.75099
RGS11	-1.33965
VAMP8	1.28837
FZD7	1.3745
HLA-DRB5	2.45625
TUBA1A	1.07532
SLC4A4	1.53324
PAK1	-1.54719
CCND2	1.36907
CDKN2D	-1.08296
SPC25	1.22419
CDC42EP1	1.26835
LUZP2	1.69487
ARHGDIB	1.28332
HMOX1	1.49596
CAMKV	-2.00464
RAB11FIP4	-1.04847
PTPRN	-2.09372
TSTD1	-1.54031
EGFR	2.22731
PDE6B	-1.01089
ARRDC4	1.05821
FABP3	-1.2266
SCARA3	1.36711
MEIS3	-1.03796
C3orf80	-1.30146
PLEK	1.19139
CD4	1.15434
DLGAP2	-1.05138
ITGB8	1.09037
DCX	1.61701
[truncated: 459 more rows]

## Sheet: Growth-suppressing-genes
Down-regulation genes	Growth-suppressing-genes
TOMM6	AMBRA1
MAGED4B	C7orf55
KREMEN1	GOLGA8O
OVCA2	HIST1H4I
AC026464.4	L3MBTL3
AC074143.1	PDCD10
RGPD6	SLC6A5
NPIPB12	SPRED2
TREX1	STON1
EEF1G	TAF5L
DNAJC25-GNG10	TAOK1
CMC4	TBC1D3
SULT1A3	TMED7-TICAM2
HEPN1	ZNF611
AC010132.3	DEFB108B
XBP1	HBA1
U2AF1L5	KAT6A
AC008403.1	KCTD5
RNASEK	KEAP1
DMRTC1B	PDE6H
CELF6	PLEKHA1
ISY1-RAB43	PTEN
EIF3CL	SLC30A1
FAM156A	UBE2V1
CEMP1	NF2
SLX1A	PLCG1
AC026464.6	ROCK2
SMIM11B	SPRY2
AP003108.2	AKR1B1
NPIPB5	ARHGAP35
MSANTD3-TMEFF1	ARMC1
U2AF1	ATAD1
AC011511.4	C10orf113
STRC	CDC42EP5
ATP6V1G2-DDX39B	CDKN2C
PTRH1	CMTM7
GDF1	ELK4
CBWD3	FAM3B
EIF3C	FAM90A1
CBWD5	FOXD4L4
BOLA2	GOLGA6L9
JMJD7	GRIA2
AC138969.1	GSTT2
TOP3B	IFNE
NPIPB3	IGFL1
ZACN	KRTAP11-1
TEN1	KRTAP4-12
COMMD3-BMI1	LATS2
PSMC1	LILRB3
UBE2V1	LIMS3
NPIPA1	LUC7L2
C1QTNF5	MAPK9
KLC1	MTHFS
SOX10	MYBL1
ZBTB9	OR4F5
SERF1B	PRKCG
AC011462.1	RB1
MATR3	RFTN1
GET4	RPL21
CDRT4	SH2D4A
CMC2	SLCO1B7
BOLA2B	SPDYE2B
ARL6IP4	SUFU
ATRIP	TBC1D4
ADIRF	TMEM236
RBM34	TMEM244
C18orf32	TP53
NPIPB4	VAMP5
CBWD2	ZNF30
KIAA0408	ZNF331
BBS1	ZNF853
LAT	ZNF880
MYO15A	ACSM2B
LRRC24	ADAM10
TMEM191C	ADCY7
AC139530.2	AKAP2
ITIH4	ANGPT4
ANKHD1	ATXN7
POLR2J3	C17orf64
PLGLB1	C5orf28
HAPLN4	CAB39
NPIPA7	CDKN1A
ABHD16A	COL1A1
GOLGA6L4	CXCR6
RGPD5	EIF2AK3
ZNF177	FRYL
MAGED4	GLYATL2
PSMA6	HLA-DRB5
SNX15	IFNB1
AP003419.1	KIRREL
SEC16B	KTN1
SMIM11A	MAP4K4
CBWD6	MFSD5
TUBA8	MGST1
ZNF410	MXI1
AC015813.2	NF1
FAM153A	NOTCH2
RASA4B	OTUB1
CHMP4A	POLI
CCNI2	SCX
RTEL1	SPATS2
RPL17	SPRED1
MIA2	SUPT20H
FAM47E-STBD1	SUPT7L
EIF4A1	TADA1
HTD2	TADA2B
PPIA	TAF6L
CPLX3	TBC1D19
PIK3R2	TREML4
BSCL2	TSHZ3
C17orf49	UBE2K
CMC1	UBE4A
FAM153B	USP28
DNAJB6	CCNF
MUC12	RBL1
CCZ1B	CUL5
NDUFV2	MTHFR
NDST2	UBE2F
TRIM73	TSC1
ZNRF3	TSC2
RASA4	SLC7A11
MTCP1	CCDC101
ACAD11	PTPN14
MPPE1	BIN3
DDX47	C5orf58
DNLZ	CDK5R1
SARNP	CNBD1
PGAM2	DMRT2
MEMO1	INSL4
AL590560.2	IRAK2
RPS29	LIM2
NOMO2	LRRN1
TNNI3K	OCM
SKP1	PXDN
ADORA2A	RARRES3
A1BG	RPP25
SPSB3	SEC11C
TBC1D3B	SPINK2
DNAJC7	ZNF582
STRADA	NRP1
CBWD1	SALL1
TOMM5	CSK
TTC7B	EPHA2
MGST3	INPPL1
NDUFA7	PTPN12
ZNF23	STK11
AP1G2	TP73
RPL36A
PLSCR3
MROH7-TTC4
NEDD8
PLA2G4B
AARSD1
NOTCH2NLA
DIABLO
RHOF
AGAP5
CCZ1
SULT1A4
CHKB
SCLY
ALKBH6
GLS2
TTC4
ILK
AL121845.2
OGFOD2
PCSK7
TRAPPC5
SRXN1
CXCR5
PDXP
ARL17A
NDUFB1
CLK3
IAH1
RPL17-C18orf32
CFC1
EGLN2
MCF2L
NGRN
NDUFB8
NOXO1
CUL9
ZNHIT3
ATXN2
ITGB1BP1
COA1
SLX1B
ABCA10
INO80B-WBP1
RNPS1
SERF1A
NPIPB13
FAM204A
BOLA3
KRTCAP2
TMEM191B
PRR4
ELOC
MRPS18C
SLIRP
GAK
GPR89A
HAUS7
KCNK4
RAP1B
MROH7
MRPS24
PAK6
ATP5MPL
HSPB2-C11orf52
NAIP
FAM187A
GPR89B
MMP23B
NDUFA10
IKBKG
CCPG1
FP565260.6
AC005324.4
COQ6
AGAP3
CNTNAP3B
SDHC
DGKA
BRF1
PRPF40B
RBM4
STK25
PDCD6
NDUFA11
MUSTN1
EVL
WDR73
NDUFA13
CNBD2
GPS2
CCDC103
SRP19
SENP3
PSMG4
TUBB3
FDX2
SARS2
RPL31
AL132780.3
CCDC180
SMN1
ANAPC15
ARPC4-TTLL3
RAD51C
COX20
FTH1
PSMA2
RABL2A
POP4
PSMD9
MSTO1
PYURF
PKD1
NAPA
GOLGA8N
GTF2H2C
MRPL38
GABARAP
FAM219B
STARD5
MRPL22
LTO1
PDLIM2
ANKRD30B
COX6C
COX4I1
AC027796.3
TPGS2
ATP5MF
AC105052.3
TAF10
TM2D3
FAM47E
AD000671.1
FAM86B1
MPV17
GATB
ATP5PD
SPNS1
FUNDC2
NTAN1
RPL37A
NDUFAF5
SMAD2
NTPCR
AZI2
SFI1
VTI1B
AL139300.1
ITGAE
ISCU
UBR4
SMIM12
MOK
NQO2
SLC27A5
ATF7IP2
SDR39U1
EPN1
GATD3B
TAF1D
UQCRB
TBCD
MSH5-SAPCD1
HGS
AMY2A
ALS2CL
RNF220
PAM16
CDK11A
SPG7
RABL2B
POLR2F
SERGEF
NDUFB2
ABHD17A
SCHIP1
ZNF638
TNNT2
NME2
PRB2
CCNDBP1
ZFPL1
TXNL4A
BLOC1S5-TXNDC5
FAM92A
TMED3
FRMPD2
ATXN3
NAA10
CES4A
ZSCAN32
NDUFS7
GNAS
NDUFA9
ATP5PO
KCNC4
ATOX1
CCDC57
ATP6V0C
MRPL46
DMKN
AMY2B
DPH1
PLEKHA1
TRIM54
CYB5A
CCDC92
NPIPA3
MRNIP
MRPL53
RPL41
ARHGEF18
SYNE1
LRCH4
ODF2L
GUK1
IPPK
NRG4
STK24
METTL22
DHRS11
AL162231.1
ZSWIM8
CPT1B
PIN1
MAN2C1
ZNF280D
CNPY2
PGAM1
RPUSD3
NEIL1
RPL38
BORCS8
ANAPC5
TNFRSF25
PIGL
SLC25A3
RAB4B
NACA
AS3MT
SELENOW
NAGPA
DTNB
DNAJC5G
CATSPER2
CARS2
MZT2A
AACS
AHI1
ABCB9
FAM228B
NDUFA5
ATP5MC3
ANKRD13D
MAP3K12
PRMT7
RPL39
GIT2
PHKG2
PSMA4
TRIM3
FGF22
LRRFIP1
MRPL33
CYB5D1
C2orf92
POLN
AC244197.3
COX6A1
SEM1
PPP1R12C
NADSYN1
PKDCC
ECHDC2
HAGH
EEF1D
PPIP5K1
POLR1D
SLC2A11
CERS5
MIB2
LTC4S
RPL26
SPTBN4
CCM2
RNF212
TPM3
PRR13
REPS1
NDUFA3
ABCB6
SULT1A1
OBSCN
AGAP4
ZSCAN18
DGKZ
MYL7
IDH3A
CRIP1
AK1
ESYT3
CFB
HBA1
CAMK1
DEXI
HDAC10
LYSMD4
C12orf76
P2RX5
UROS
SLC26A8
PASK
TBC1D7
MACF1
IRF9
RTEL1-TNFRSF6B
ALDOA
SERF2
RABGEF1
CABP1
TUT4
TXNDC5
NARF
L3MBTL1
ANKRD39
FXYD1
GIMAP5
NOMO3
NDEL1
GCHFR
UPK3BL1
STOML1
NPAS2
BAIAP2
CCDC189
PDE4C
LIN37
CAPRIN2
CALML4
OAZ1
NPIPA2
FTCD
KCTD1
CSNK2B
DMRTC1
DYNLRB1
TRAPPC12
CDK10
C11orf98
CKMT1B
LRRC37A2
GTF2H4
FLCN
LYPD6B
BUB1B-PAK6
RPP21
BCO2
PNKD
ATP5MC1
GALT
COPS9
EML6
TRPV6
ABHD12B
INTS11
SMYD3
MDP1
SLC39A4
KALRN
LPCAT4
ERVK3-1
UGP2
TECR
HDDC2
CDK3
CAMTA2
NOL12
SSU72
CALM2
C2orf74
GARNL3
WDR13
FAM243B
MROH1
FBXO16
ZNF771
FBXO9
WBP1
THOC3
THOP1
TPM1
TTLL3
MYO19
CENPS
CARMIL2
TBC1D3L
PFDN5
PILRB
SYCE1
TCEA2
C2CD2L
SH3GLB2
CHKB-CPT1B
DCTN1
STUB1
RDH13
LYRM9
LGALS8
HPCAL1
ABTB1
DYNLL1
RPS10-NUDT3
VIPR1
SGSM2
COL24A1
PDK2
ATP6V0A1
MYO15B
ADAP1
ANKRD36B
KIAA0930
SAMD4B
P4HTM
PARP6
ATP6V0D1
PCNX2
ETFB
ABCC12
RFPL2
PRKCZ
C1orf159
RABL6
CBS
YJEFN3
TRIM7
TMEM134
LMO7
PRODH
DDX24
INO80B
MICAL2
CAPN10
BDH1
ATP5IF1
STRBP
MXRA7
DYRK4
SYTL2
MYL2
CYP46A1
CCNK
U2AF1L4
CFAP221
DENND3
RPL14
FAAP20
ATG9B
BICDL1
TTC39A
ATP5F1A
TGFBR3L
BOLA2-SMG1P6
PLXDC1
HAGHL
PCBP2
CPT1C
NPEPL1
KCNT1
EML2
APOC4-APOC2
ZNF337
NBEAL2
AL096711.2
CYP2E1
GALNTL5
CKMT1A
HECTD4
YPEL3
ADCY3
PINK1
MCF2L2
WDR27
ZFYVE28
TUBA1B
VWA5B2
BCKDHA
RNPC3
ADCY4
NME7
MTG1
MDH1
SCN1B
AC005726.1
GDPD5
DDX39B
CYHR1
RBM5
YBX2
TRMU
ACY1
OPN3
ANKRD36
IFT20
B3GNT4
NDUFS8
TMEM86B
CCDC159
PI4KA
AC005832.4
ABCA7
ASPSCR1
GSTM2
BCL11A
CACNB3
RNF207
RPS6KL1
RAPGEF3
AHNAK2
FLII
ARPC5L
MMP24OS
RGS3
MIF
RELL2
PPP1R3E
LRRC7
CFAP74
GLB1L3
TMEM266
SPEG
XAF1
CORO6
SGSM3
CRELD1
HERC1
ACADVL
PPP1R13B
AP3B2
ATP5MD
MYOM2
MAZ
HSF4
KIFC2
RPS7
FHL2
ANKRD37
SMG9
RASGRP2
JAG2
DST
BRI3
BEGAIN
ABCA5
DUS1L
SLC38A11
EMX1
DNAAF1
RPL28
MCRIP2
ZFYVE21
FLRT2
ATP6V1H
NMRK1
FKBP1B
COX7C
ACYP1
ICA1
FBXL2
DOC2A
ZBBX
CAPN3
SELENOM
PNCK
MAP6
GPI
GSTO2
REX1BD
R3HDM1
CHCHD10
CLASRP
ABLIM2
RHOT2
STMN1
SPINT2
TNFRSF14
AKT2
NBL1
FAM131A
PNPLA7
CFAP46
GLRX
PRCD
RSRP1
FBXW7
GPR146
RAB26
RPL13
MYH7B
MICALL2
CFAP410
TIAM2
RPL34
TSPOAP1
RBFOX3
HSD11B1L
UBAP1L
PRRT1
CYP2C8
GNB5
UNC13C
CHRD
CAPNS1
PPP2R2B
RAB37
PPP1R16A
ZGLP1
MKNK1
SLC26A10
SLC25A45
HOOK2
SIGIRR
ITGA2B
TTC21A
EGFL8
SH3BP5
TARBP1
SPTAN1
SNX32
TFR2
SPEF2
PDE4DIP
CYP51A1
GSDMB
GTF2H2
NPIPA5
PDE1B
RUSC1
PPFIA4
LCN15
GRM2
NLRP1
RAB24
CDKL1
EMC6
MYCBP2
FARP1
TYRO3
PPM1J
MRPL23
ZDHHC11
TRABD2A
NAALAD2
RPL37
STAT4
IFI30
FP565260.1
RPL27A
DBP
FMNL1
SLC6A13
ST6GALNAC6
POLE
ASB2
SPON2
DBNDD2
MZT2B
PLA2G4C
PLAGL1
LIN7B
PPFIA3
CKM
TEDC1
PDZD7
RAB40B
STPG1
S100A13
ANK3
MAPK10
EIF4E1B
NPIPA8
HID1
RAPGEFL1
RTBDN
RPS23
ANXA3
PLEKHG5
TPD52L1
ACTA1
FADS3
ADAMTS10
PHLDB1
SOHLH1
CPEB1
LAMA5
ANKRD29
FGF13
DCAF6
GATD3A
ENOSF1
TRIM17
SSBP4
SORBS2
PLCH2
OLFM1
TRANK1
CARTPT
ICAM2
SLC6A12
MAPK12
KIF17
MICAL3
BEAN1
STAT6
TPGS1
F8A3
RNF175
MTLN
STX16-NPEPL1
WDR90
CABYR
SFTPC
CRIP2
ARHGEF4
ANXA11
AKR1C2
GTF2I
WFDC1
SMIM24
BRSK2
SPACA6
ROGDI
SPIRE2
MYL5
CIDEA
NPIPB11
UPP1
ACTR3B
PABPC1L2B
DEFA1
TNFRSF6B
PRSS3
TMEM74B
BRSK1
KLC2
TOGARAM2
DOCK9
CPNE9
RPS15A
MAP3K10
PICK1
KRT1
MAPK13
MATK
ICOSLG
RPS24
SMN2
CBX7
EPHB6
ADAM33
NPM2
SYT5
PTK2B
MBOAT7
PABPC1L2A
POLR2I
FCHO1
RGS14
DNAJA4
ABCG4
S100A1
GP1BB
TCERG1L
PDLIM7
ACOT7
FAHD2B
TNXB
KCNAB2
MMP17
NFATC4
GOLGA8B
CTXN3
HOPX
PRTN3
ATAD3B
BCAS4
ARMH1
VWA7
C9orf16
ASPDH
MAPK8IP3
PDIA2
C3orf14
ROBO3
KIF12
ZNF692
TOM1L1
PITPNM1
PRRG3
VILL
MGAT5B
MLXIPL
KRT222
HNRNPUL2-BSCL2
KCNH3
DBNDD1
SNRPN
NIPAL2
CBLN2
RERG
RPRML
SLC22A18
SLCO4A1
PTPN3
HSPH1
FXYD7
SRSF5
ITPR1
TESPA1
KCNMA1
MCTP1
AIFM3
DRG2
TPT1
MT-ATP8
ZNF385B
LMO4
PGA3
TBR1
ARHGDIG
WFDC2
RPS15
EGFL7
RIMS2
RTN2
RYR2
KCNA1
GH1
CCK
NPIPB2
RIMS1
SLC27A3
RUNDC3A
TTC9B
SRRM2
GNG13
FGF17
NPAS1
PHF11
KCNK9
CAMKK2
DNM1
CNGB1
RAPGEF4
RIN1
NEDD4L
SERP2
PRR5
PAH
B3GAT1
PALM
GRIP2
STX1A
BLOC1S1
ARPP21
INF2
LCN12
SH2D5
CCDC84
MAP1LC3A
CALY
PLIN5
RPS10
SLC12A5
DEFA1B
PRMT8
KCNN1
CSAD
CACNB1
LUC7L
SMYD2
CPNE7
MTUS2
LIME1
WNT10B
GPR61
CYFIP2
SPTB
COL7A1
DMTN
BTNL9
INPP5J
GSTM5
NRG1
GRB14
ANKS1B
TRPM2
CAMKK1
GALNT9
NUDT14
KLHL29
ATP5F1D
TIMP3
IFI27
CD22
NPY1R
NGB
TEX29
CHD5
DISP2
PSD
FBXO44
GABRA2
C9orf24
ADGRB2
CIT
SYNGR3
SYT12
RBP4
CHN1
PRSS2
MAST1
UCHL1
PLD3
KCNC1
MAPRE3
AC002996.1
RYR3
SLC6A7
CLDN10
SYNPO
SPTBN2
WNK2
DDX25
SLC30A3
ANKRD24
DLG4
ARHGAP44
RPL18A
PVALB
B4GALNT1
PRRT2
ZDHHC11B
YPEL4
TNNT1
ST8SIA3
ASS1
CPNE6
PLK2
TPBG
CRHR1
DLG2
TESC
CLEC2L
LGI1
VAMP1
MPPED1
RBM24
DNAH9
PWP2
IQSEC3
RBPMS
MBP
SRRM3
MGLL
SIK1B
LYPD8
CACNA1A
CDH9
FABP5
TUBA4A
ALDH1A3
ZFR2
CAMK2B
NEUROD2
CADPS
PRSS1
NEURL1
MT1G
ZNF365
CDH8
CA7
GOLGA8A
KRT13
ITPKA
DGCR6
PDE2A
CCDC136
SLC31A2
EPHX4
GLS
SLC25A22
POPDC3
PANX2
CYB561
ADAM11
CYB5R2
CASKIN1
RAB15
FBLN7
RTN4R
RPL21
LDHA
KCNS1
MGST1
CARD19
CRYM
SLC13A5
C1QTNF4
RASGEF1A
RBFOX1
RIIAD1
SHANK3
RHBDL1
LDB2
SSTR3
LGI4
PTPN5
RAP1GAP
CCKBR
LHX6
OSBPL1A
LY6E
OGDHL
PPP2R2C
NEFM
SEMA4D
CSRP1
NGEF
PITPNM3
KLK7
KIAA1211L
ZMAT4
GRIN1
SEC31B
NCALD
GNB3
RASAL1
MLIP
EXTL1
EPHA10
CCNA1
SNCA
KIF5A
ALDH2
ART3
RPH3A
NEUROD6
COX7A1
CELF4
RALYL
CERS1
PCP4
GABARAPL1
KLHDC9
ACAP3
RGS11
PAK1
CDKN2D
CAMKV
RAB11FIP4
PTPRN
TSTD1
PDE6B
FABP3
MEIS3
C3orf80
DLGAP2
SHANK1
GPR22
FABP6
PRKAR1B
MAPK15
APLP1
ABCC8
CENPV
CACNA1I
MT3
PPFIA2
ADCYAP1
IQCA1
PNMA6A
RIMBP2
ZDHHC23
LY6H
TMEM155
PPP1R1B
AGAP2
NDRG4
KCNJ4
TSPYL2
CNN1
VWA3A
ABCA2
THNSL2
RASGRF2
NRGN
CST3
KCNIP4
RIMS3
VSNL1
DDN
GNG3
VEGFA
ANKRD34A
NR4A1
PLLP
SNPH
STXBP1
SYNGR1
THY1
HHATL
DLGAP3
KRT5
LHX2
RXFP1
SLC6A15
CA11
NRXN3
SOWAHA
HTR5A
ST6GALNAC5
CCNL2
PTPRR
FBXL16
SNCG
COL16A1
CERCAM
KCNC2
FBXO41
TCEAL6
TAC3
SERPINI1
PLEKHH1
TUBB2A
CPNE4
PNMA3
C4A
KIRREL3
RTN1
ST8SIA5
SNCB
ICAM5
CCNO
MFSD4A
FBXO17
OCIAD2
PNMA8B
RAP1GAP2
CRABP1
PCLO
RASD2
PACSIN1
HSPB3
CAMK1G
CKB
JPH3
MYH11
MAL2
PPL
SLC7A10
DES
RGS4
MYT1L
SLC17A7
CPLX1
CNNM1
JAKMIP1
LENG8
COL26A1
PHYHIP
KCNV1
CRH
CELF5
GJB6
MAPK8IP2
BEX5
CAMK2A
CACNG3
KCNG1
TUNAR
CACNA1B
LYNX1
NCDN
WSCD2
ACTN1
C1orf61
UBB
EGR4
WIF1
PNMT
MT1H
LRTM2
TMEM130
GALNT17
NDRG1
PRKCG
SH3GL3
TAGLN3
GABRA5
SYT7
RAB3A
C1orf115
STAC2
HPCA
RBP1
GDA
SMIM10L2B
PRKCB
RSPO2
OLFM3
PHF24
SERPINF1
SYP
SV2B
GLT1D1
DLX1
AK5
PTGDS
PPP1R16B
SULT4A1
PCDH8
GLUL
NECAB2
LMO3
HS3ST4
RARRES2
VIP
AL049839.2
NECAB1
C11orf87
C4B
AATK
CALM3
NCS1
PCSK1N
HSPA1A
RTN4RL1
ADCY1
KRT17
VSTM2L
SRRM4
FAM241B
COL9A3
CDK18
NEFL
KCNK1
SLC6A17
RASGRF1
CPLX2
DYNC1I1
SYNPR
RCAN2
STX1B
UNC5A
PTER
BAIAP3
CTXN1
NRN1
NEFH
GABRB2
LCNL1
MAP7D2
SNAP25
TMEM179
ATP2B3
CHRM1
TMEM151B
SYN2
NELL2
NDRG2
GABRA1
CBLN4
HS6ST3
LGI3
CHGA
CREG2
CAMK2N1
EEF1A2
FBXO2
CALB2
HBA2
SLC8A2
PCP4L1
HSPA1B
SCRT1
CLU
SYT1
SYN1
GABRD
SYT13
BCAS1
MOBP
NPTX1
FAM163B
HPCAL4
L1CAM
CXCL14
NNAT
OPALIN
STMN2

## Sheet: Growth-promoting-genes
Up-regulation genes	Growth-promoting-genes
TSTD3	AAAS
ANXA9	AAMP
CRK	AARS
SMU1	AARS2
HNRNPA0	AASDHPPT
PDCL	AATF
C6orf47	ABCE1
MAPRE1	ABCF1
OPN1SW	ACAD9
GOLPH3	ACIN1
ZBTB6	ACSL3
ARF6	ACTB
SP2	ACTL6A
RPN1	ACTR10
DOLK	ACTR1A
CCDC71	ACTR2
UBE2J1	ACTR5
GID8	ACTR6
RAB7A	ACTR8
ATF6	ADAT2
PIGM	AFG3L2
VANGL2	AGAP5
APMAP	AGAP6
RAB10	AHCTF1
MAGEF1	AHCY
SDE2	AIP
SF3B4	AK6
RNF20	AKIRIN2
YTHDF1	ALDOA
RP2	ALG1
SRBD1	ALG11
C5orf51	ALG14
RHOA	ALG1L
SCCPDH	ALG2
MMGT1	ALYREF
RBBP9	ANAPC1
PAK2	ANAPC11
RALA	ANAPC13
SURF4	ANAPC15
CENPQ	ANAPC2
STARD7	ANAPC4
RNF139	ANAPC5
RPN2	ANKLE2
CNBP	ANKRD20A2
AL109811.3	AP2M1
ACBD3	AP2S1
LIX1L	AQP7
KCTD11	AQR
TCEAL8	ARCN1
HNRNPH2	ARF4
RAB14	ARFGEF1
USP38	ARFRP1
IMPAD1	ARGLU1
VMA21	ARID1A
TM9SF2	ARIH1
GCC1	ARL2
HMGN4	ARMC7
C6orf89	ARPC4
KCTD5	ARRB1
CSTF2T	ASNA1
RAC1	ATF4
MFSD14B	ATP1A1
TAF9B	ATP2A2
UBE2R2	ATP5A1
POFUT1	ATP5B
CDC73	ATP5C1
KRCC1	ATP5D
TAF7	ATP5E
CCDC47	ATP5F1
MARCKS	ATP5I
UBTD2	ATP5J2
PEX12	ATP5L
SOAT1	ATP5O
CNPY3	ATP6V0B
TMED2	ATP6V0C
ZNF670	ATP6V0D1
GTF3C4	ATP6V1A
WDR5B	ATP6V1B2
LAPTM4A	ATP6V1D
LRRC58	ATP6V1E1
MAVS	ATP6V1F
RAP2B	ATP6V1G1
PRPF6	ATP6V1H
TUFM	ATR
KHDRBS1	ATRIP
COPG2	AURKA
DEGS1	AURKB
HSD17B10	BANF1
DCAF7	BANP
GPKOW	BAP1
AC022400.7	BARD1
C5orf15	BCCIP
HADHA	BCLAF1
CALR	BCS1L
TMED7	BDP1
RMI1	BIRC5
ZDHHC15	BMS1
IFNAR1	BOP1
SLC35B2	BORA
TMEM30A	BRCA1
NIFK	BRCA2
ZNF502	BRD2
AGPAT5	BRD4
CCDC134	BRF1
TMX1	BRF2
SCARB2	BRIX1
DAD1	BRK1
DHFR2	BTF3
GSPT2	BUB1
DCAF12	BUB1B
ZNF669	BUB3
SEC23B	BUD31
SOX2	BYSL
IFIT5	C10orf2
ENOPH1	C12orf45
ATP6V1G1	C14orf166
FBXO30	C14orf80
SEC61A1	C16orf59
PYGO1	C17orf89
DPYSL3	C19orf43
SLC39A7	C19orf53
ZNF844	C1orf109
ALDH1B1	C1QBP
DNAJC3	C1QTNF4
C8orf37	C21orf59
SBDS	C2orf27A
ARL8A	C3orf17
C6orf62	C3orf38
ZBTB10	C7orf50
ZBTB33	C7orf55-LUC7L2
SNX18	C9orf114
WBP1L	C9orf78
SMAD5	CAB39
RAB41	CACNB3
UBL3	CACTIN
SF3B5	CAPZB
CADM4	CARS
HTATSF1	CARS2
APH1A	CBLL1
SLC16A2	CBWD2
MAML2	CBWD5
SOWAHC	CCAR1
F2R	CCDC130
TM9SF3	CCDC174
ZNF354C	CCDC59
PSKH1	CCDC84
PPIL1	CCDC86
ILF2	CCDC94
BBS10	CCNA2
MRPL14	CCNB1
ZFP3	CCND1
RNF5	CCNH
ZC3H12C	CCNK
CKAP4	CCT2
CBL	CCT3
RAB8B	CCT4
NCOA5	CCT5
TOP1	CCT6A
GNA13	CCT8
NUCKS1	CD3EAP
TTC30B	CDAN1
CANX	CDC123
FAM199X	CDC16
APEX1	CDC20
PCDH17	CDC23
UBE2H	CDC26
PAPSS1	CDC27
XRN2	CDC37
DNASE2	CDC40
SPTSSA	CDC42
ZNF501	CDC45
MTPN	CDC5L
CRKL	CDC6
TTC30A	CDC7
DNER	CDC73
MANEA	CDCA5
KCTD20	CDCA8
TMEM209	CDIPT
PATL1	CDK1
DCLRE1B	CDK11A
ZNF486	CDK2
C19orf71	CDK7
FBXW8	CDK9
MAGT1	CDT1
TNPO1	CEBPZ
NRAS	CENPA
SLC39A6	CENPC
LDLRAD3	CENPE
UFL1	CENPH
CFAP97	CENPJ
TGFBR1	CENPK
N4BP2	CENPN
NTN1	CENPP
ACLY	CENPT
POLA1	CENPW
SGCB	CEP131
EID1	CEP152
SFT2D2	CFAP20
TMEM167A	CFDP1
GNAI3	CFL1
CBX8	CHAF1A
CDKN1B	CHAF1B
INAFM2	CHCHD1
ZBTB5	CHCHD4
CPNE3	CHD4
NCOA4	CHEK1
LAPTM4B	CHERP
FANCE	CHGA
RBL1	CHMP2A
TMEM86A	CHMP3
BNIP3L	CHMP4B
ASF1A	CHMP5
PPP1R10	CHMP6
GALNT1	CHMP7
PTTG1IP	CHORDC1
VEZF1	CIAO1
BCHE	CIAPIN1
MED13	CINP
MTDH	CIRH1A
HSPA5	CKAP5
SH3BGRL	CLNS1A
KIF7	CLP1
ABCC4	CLTC
CBX5	CMPK1
HSPA13	CMTR1
REEP3	CNIH4
GM2A	CNN2
DHTKD1	CNOT1
MEX3A	CNOT2
HNRNPF	CNOT3
EIF4EBP2	COA5
SMC3	COA6
RNF180	COA7
ZBTB12	COG1
GANAB	COG2
EIF2AK2	COG3
ZKSCAN8	COG4
ZNF24	COG8
ZNF572	COPA
STAG2	COPB1
WASL	COPB2
TNPO3	COPE
NXT2	COPG1
ZBED3	COPS2
PPT1	COPS3
RBM43	COPS4
PPP1CB	COPS5
ANTXR1	COPS6
CMTM6	COPS8
ZNF22	COPZ1
GNL3L	COQ2
CTSO	COQ4
TP53INP1	COQ5
KCTD3	COQ7
CCDC50	COX15
ARHGAP31	COX17
CDH2	COX18
HNRNPAB	COX4I1
POLH	COX5A
SMARCA1	COX5B
WNK3	COX6B1
JADE3	COX6C
TMEM106B	COX7C
TNKS2	CPSF1
PRPS1	CPSF2
IL17RD	CPSF3
RRAGA	CPSF3L
PELI1	CPSF4
TRMT5	CPSF6
POLDIP3	CRCP
ZNF260	CRKL
NEDD1	CRLS1
ZNF275	CRNKL1
GOLM1	CSE1L
VAT1	CSNK1A1
PAG1	CSNK2B
ABCA1	CSTF1
SOCS6	CSTF3
BTG1	CTC1
RFX7	CTCF
LMAN2	CTDNEP1
B4GALT5	CTDP1
MIB1	CTR9
NES	CTU1
DAG1	CTU2
CHST14	CUL1
ZNF107	CUL2
DDX21	CUL3
SAMD8	CWC22
TMED10	CWC27
CASK	CWF19L2
SOX4	CYC1
SMC2	CYCS
ZBED1	DAD1
PELI2	DAP3
CENPB	DARS
ARF4	DARS2
ABHD4	DBR1
RRP9	DCTN2
TMEM123	DCTN3
QSER1	DCTN4
ABL1	DCTN5
ZHX2	DCTN6
OTULINL	DDB1
KDELR2	DDIT3
ZC3HAV1	DDOST
TCEAL9	DDX10
IFNGR1	DDX11
ERH	DDX18
ZNF92	DDX19A
IPMK	DDX20
TEAD1	DDX21
MARCKSL1	DDX23
ANKIB1	DDX24
MSI1	DDX27
CMTM3	DDX28
GNB4	DDX39B
PATZ1	DDX41
DDR1	DDX42
IL3RA	DDX47
PARP4	DDX49
RTL6	DDX51
CCDC167	DDX54
EIF3A	DDX55
SPARC	DDX56
TRAM1	DDX59
BCAN	DDX6
GLTPD2	DENR
ARHGEF6	DGCR14
TWNK	DHDDS
PDIA4	DHPS
SMC1A	DHX15
LBR	DHX16
FAM181B	DHX33
POU3F3	DHX36
GTF3C6	DHX37
S1PR2	DHX38
ALYREF	DHX8
ODC1	DHX9
LRP5	DIDO1
CPXM1	DIEXF
RIN2	DIMT1
NXT1	DIS3
DSEL	DLG5
CLCN3	DMAP1
PRDX4	DNAJA3
FOXN2	DNAJC17
DISP1	DNAJC8
JAM2	DNAJC9
ELOVL5	DNLZ
SCD5	DNM1L
RB1	DNM2
NOTCH1	DOHH
PANX1	DOLK
ATP6V0E1	DONSON
YES1	DPAGT1
MCM3	DPH3
GPR34	DR1
YJU2	DSN1
PEA15	DTL
ITGAV	DTYMK
LSM2	DUT
RND2	DYNC1H1
ANGPTL2	DYNC1I2
GOLIM4	DYNLRB1
HIF1A	EARS2
ANKFN1	EBNA1BP2
TSPAN6	ECD
RCBTB2	ECT2
KCNQ1	EDC4
AC099850.3	EEF1A1
HEY1	EEF1G
SYT11	EEF2
UHRF1	EFTUD1
CHST11	EFTUD2
PSAP	EIF1AD
KLHL9	EIF2B1
PIGT	EIF2B2
SOX11	EIF2B3
PMP2	EIF2B4
CRISPLD1	EIF2B5
AMOTL1	EIF2S1
TP53	EIF3A
PCNA	EIF3B
CBFB	EIF3CL
ID4	EIF3D
IL6ST	EIF3E
NFIB	EIF3F
VAX2	EIF3G
UST	EIF3H
ELF1	EIF3I
ANP32B	EIF3M
ACTG1	EIF4A1
PKN1	EIF4A3
DCAKD	EIF4B
PTPN11	EIF4E
TNFRSF21	EIF4G1
FAM168A	EIF4G2
ITPRIPL2	EIF5
SNRPB	EIF5A
ZNF300	EIF5B
CXCL16	EIF6
C17orf113	ELAC2
PCDHB9	ELL
RSU1	ELP2
SLC7A1	ELP3
ALDH9A1	ELP5
C1orf94	ELP6
IPO7	EMC3
PMVK	EMC7
TSPAN11	ENO1
CLIC4	EP400
OSBPL11	EPN3
CCDC160	EPRS
PGRMC1	ERAL1
TOB2	ERCC2
DCLK2	ERCC3
NAGLU	ERH
TMEM255A	ESF1
POU3F2	ESPL1
ATF7IP	ETF1
KLF12	EWSR1
TIMP4	EXOC1
YBX1	EXOC3
GRIK4	EXOC4
GLIPR2	EXOC5
PARD3B	EXOSC1
TGIF2	EXOSC10
CHST3	EXOSC2
NLGN1	EXOSC3
EFCAB14	EXOSC4
RAB29	EXOSC5
IGSF6	EXOSC6
PFN1	EXOSC7
EIF4EBP1	EXOSC8
ZFP36L2	EXOSC9
TMEM102	EXT2
TSKU	FAF2
RCC2	FAM136A
ACBD5	FAM25G
PALD1	FAM32A
MYC	FAM86A
SDC3	FAM86B1
TNFAIP8L2	FAM96B
CMKLR1	FARS2
MPEG1	FARSA
FCHSD2	FARSB
ARHGAP30	FASTKD5
PIK3AP1	FAU
SYK	FBL
ARHGAP12	FBXO5
SYPL1	FCF1
NFIX	FDXR
KLHL13	FEN1
SERINC5	FERMT2
C3AR1	FGF10
RNASE6	FIP1L1
C1QC	FIS1
MCL1	FNTA
PHLPP1	FNTB
TCF12	FOXD4
SRPX	FOXM1
ELK3	FOXRED1
SOGA1	FTSJ2
SLC25A1	FTSJ3
NHSL1	FXN
A2M	GALP
TIMP2	GAPDH
TREM2	GAR1
FJX1	GARS
OSGIN2	GATC
CORO1C	GBF1
RRAGD	GEMIN4
PROCR	GEMIN5
TAGAP	GEMIN6
TMCC3	GEMIN7
FRMPD3	GFER
LRRN1	GFM1
SLC35F2	GFM2
EBI3	GGPS1
HIP1	GGTLC2
SIGLEC8	GINS1
PROX1	GINS2
CCDC71L	GINS3
GIMAP8	GINS4
PRR11	GJA3
ZEB1	GLE1
PTPRZ1	GLI1
SLC51B	GLRX5
ANOS1	GLTSCR2
GRID2	GMNN
BMP2	GMPPB
OLFML3	GNB1L
HK2	GNB2L1
NAGA	GNL2
CALCRL	GNL3
PHLDA1	GOLGA6A
KCTD12	GOSR2
LRIG1	GPN1
P2RY12	GPN2
DTX3L	GPN3
MAFB	GPS1
PLVAP	GPX4
BTG2	GRB2
ARHGAP42	GRPEL1
ZMYND15	GRSF1
P4HA1	GRWD1
SMAD9	GSPT1
SH3PXD2B	GTF2A1
PSAT1	GTF2A2
BTBD17	GTF2B
LY86	GTF2E1
PLEKHF2	GTF2E2
PRELID3B	GTF2F2
SLC16A1	GTF2H1
OLIG2	GTF2H2
MMP2	GTF2H2C
RNF122	GTF2H3
TNC	GTF2H4
RPL36AL	GTF3A
PYGB	GTF3C1
P2RY13	GTF3C2
DGCR2	GTF3C3
LAPTM5	GTF3C4
RASSF2	GTF3C5
C1QA	GTF3C6
RFTN2	GTPBP10
PPP1R15B	GTPBP4
GPR137B	GTPBP8
LAMP2	GUK1
RAB39A	H2AFX
CYBB	H3F3A
TCF19	HAMP
GPM6B	HARS
CD86	HARS2
SLC16A9	HAUS1
CXXC4	HAUS3
KAT2B	HAUS4
GAL3ST4	HAUS5
APOBEC3C	HAUS6
SELPLG	HAUS8
PTAFR	HBS1L
TSPAN12	HDAC3
PNMA1	HEATR1
HNMT	HECTD1
SLC40A1	HGS
SEMA5A	HINFP
WASF2	HIST1H2AH
TCF7L1	HIST1H2AI
KIF11	HIST1H2BC
TNFRSF19	HIST1H2BE
KCNJ10	HIST1H2BJ
GPC2	HIST1H2BL
ZNF367	HIST1H2BM
SAMD9	HIST2H2AC
JAK1	HIST2H3A
GNS	HJURP
STK17B	HMGCR
MMP16	HMGCS1
CCR1	HMGN2
SERINC1	HNRNPC
SINHCAF	HNRNPH1
TXNIP	HNRNPK
SYT6	HNRNPL
MIDN	HNRNPM
LPAR5	HNRNPU
THBS2	HSCB
CIB1	HSD17B12
RHOB	HSPA14
IFIT2	HSPA5
METTL7A	HSPA8
MOB3B	HSPA9
GRN	HSPD1
MTHFD2	HSPE1
HES6	HSPE1-MOB4
ANO6	HYOU1
MYCL	HYPK
NFAM1	IARS
KIRREL1	IARS2
PYCR1	IBA57
GINS1	ICE1
RDX	IFITM2
ZCCHC24	IFITM3
C19orf38	IK
PRTFDC1	IKBKAP
HPGDS	ILF2
STON1	ILF3
SPSB1	ILK
SOX21	IMP3
PCDHB10	IMP4
VCAN	INCENP
LRP10	ING3
GLTP	INO80
TWSG1	INS
NCF2	INTS1
NMB	INTS3
ASCL1	INTS4
EEF2	INTS5
SOX9	INTS7
LIFR	INTS8
BMF	INTS9
LGALS3BP	IPO11
RIPK2	IPO13
RTP4	IPO7
CD82	IPO9
RAB31	ISCA2
PRKX	ISCU
APOBR	ISG20L2
CPVL	ISY1
PLIN3	ITGAV
APOL6	IYD
MAGEH1	JAZF1
ZNF711	KANSL1
SALL2	KANSL3
EFS	KARS
B4GALT1	KAT5
SASH3	KAT8
ARHGEF26	KCMF1
BMP7	KCTD10
GPC6	KDM8
HEY2	KDSR
NLGN3	KIAA0391
MYCN	KIAA1429
VSIG4	KIF11
FOLR2	KIF18A
APOE	KIF23
CD84	KIN
ITPR2	KLC2
HLA-A	KLHL11
NKD1	KPNA2
PRRX1	KPNB1
RAP2A	KRI1
LHFPL3	KRR1
ZNF311	KRTAP4-2
GPR75	KRTAP5-7
SALL1	KTI12
NID1	LARS
FYB1	LARS2
KCNN3	LCE1C
TLR7	LCMT1
SLC24A3	LEMD2
ACTB	LENG8
ADCYAP1R1	LETM1
SAMHD1	LIN52
HPSE	LIN9
RAB20	LONP1
TMEM119	LRPPRC
MDFI	LRR1
C1orf226	LRRC37A3
ACKR3	LRRC37B
ALCAM	LSG1
AGT	LSM10
SMOC1	LSM11
SLC1A5	LSM2
HLA-E	LSM3
EDNRB	LSM4
SOX8	LSM5
RPS4X	LSM6
IL13RA1	LSM7
SYCE2	LSM8
SELENON	LTV1
DLL3	LUC7L3
CALU	LURAP1L
EZH2	LYRM4
ARHGAP18	MAD2L1
PDLIM5	MAD2L2
CD300C	MAGOH
WAS	MAK16
TMEM100	MAP2K7
LCP1	MARS
TENT5A	MARS2
WLS	MASTL
PLTP	MAT2A
THSD7A	MAU2
EDNRA	MCM2
NKAIN4	MCM3
APP	MCM3AP
SIGLEC10	MCM4
KIF18B	MCM5
GPC4	MCM6
CD38	MCM7
RPS12	MCMBP
CX3CR1	MDN1
MMP15	MED1
SMO	MED10
LMNB1	MED11
LRRC8A	MED17
KCNJ5	MED18
CDCA7	MED21
C1QB	MED22
NFIA	MED26
LRRC25	MED28
ATP1B2	MED30
MASP1	MED31
RHOU	MED4
CYTL1	MED6
SOX6	MED7
SCRG1	MED8
EZR	MED9
DLL1	MEPCE
NRROS	METAP2
WNT5A	METTL1
MS4A7	METTL14
SOX3	METTL16
GRHL3	METTL17
FERMT1	METTL3
APOC1	MFAP1
RGS10	MFN2
PLXDC2	MIPEP
CHST9	MIS12
LIMA1	MIS18A
PTN	MIS18BP1
PABPC1	MLST8
CCDC80	MMS19
ABI3	MMS22L
PXDC1	MNAT1
IRF8	MOCS3
ETV1	MOG
FBP1	MPHOSPH10
FLVCR2	MRE11A
CACNG4	MRPL1
TGFBR2	MRPL10
HCK	MRPL12
HAVCR2	MRPL13
RHOG	MRPL14
SPSB4	MRPL15
TMEM97	MRPL16
PTGS1	MRPL17
SPON1	MRPL18
GAS1	MRPL2
PABPC5	MRPL20
IMPDH2	MRPL21
ADGRG1	MRPL22
MMP14	MRPL23
CSF1R	MRPL24
GALNT13	MRPL27
C1orf198	MRPL28
C2orf88	MRPL3
HLA-DRA	MRPL32
LPL	MRPL33
CSF1	MRPL34
C1GALT1C1L	MRPL35
CNN3	MRPL36
SAMSN1	MRPL37
MFNG	MRPL38
KCND2	MRPL39
CDH20	MRPL4
HAS2	MRPL40
PPIF	MRPL41
HTRA1	MRPL43
FHDC1	MRPL44
TYROBP	MRPL45
C1QL1	MRPL46
MCM2	MRPL47
APBB1IP	MRPL48
CSF2RA	MRPL49
HLA-C	MRPL50
MNDA	MRPL53
TMSB15A	MRPL54
CTSS	MRPL55
SPINK8	MRPL57
GRIK3	MRPL9
TUBB	MRPS10
CD24	MRPS11
RPE65	MRPS12
VAMP8	MRPS14
FZD7	MRPS16
HLA-DRB5	MRPS17
TUBA1A	MRPS18A
SLC4A4	MRPS18B
CCND2	MRPS18C
SPC25	MRPS2
CDC42EP1	MRPS21
LUZP2	MRPS22
ARHGDIB	MRPS23
HMOX1	MRPS24
EGFR	MRPS25
ARRDC4	MRPS26
SCARA3	MRPS27
PLEK	MRPS28
CD4	MRPS31
ITGB8	MRPS35
DCX	MRPS5
STK32A	MRPS6
CCND1	MRPS7
KIFC1	MRPS9
FIBIN	MRTO4
TNFRSF1B	MSTO1
CD14	MTBP
COL8A2	MTERF3
SULF2	MTERF4
EVI2B	MTG1
BEST3	MTG2
IFIT3	MTOR
ASF1B	MTPAP
IGFBP7	MTRF1L
WSCD1	MVD
SPI1	MVK
NCKAP1L	MYBBP1A
ATP9A	MYC
FGL2	MYH9
POU3F4	MYO1H
HMX1	MZT1
SLC16A4	NAA15
LIX1	NAA20
IRX3	NAA25
HIPK2	NAA50
ITM2A	NACA
OLIG1	NAE1
SUSD3	NAF1
NUSAP1	NAPA
ETS1	NARFL
HLA-DRB1	NARS
OPHN1	NARS2
CDC42EP4	NAT10
ANXA5	NBEAL1
PLPP4	NBPF3
NKX2-2	NCAPD2
SIGLEC14	NCAPD3
KLF15	NCAPG
PODXL2	NCAPG2
SELL	NCAPH
SCD	NCAPH2
CDKN2B	NCBP1
GPSM3	NCBP2
MTRNR2L12	NCKAP1
C21orf62	NCL
SULT1C4	NDC1
MS4A4A	NDC80
FGFBP3	NDE1
AIF1	NDNL2
PLPPR1	NDOR1
PBK	NDUFA10
PID1	NDUFA11
UBE2C	NDUFA2
IL33	NDUFA5
HLA-DOA	NDUFA6
NUDT11	NDUFA8
PCDHB16	NDUFA9
NCF4	NDUFAB1
CD300A	NDUFAF1
GBX2	NDUFAF3
SRGN	NDUFAF4
IGFBP5	NDUFAF7
TNR	NDUFB10
DRAXIN	NDUFB2
TOX3	NDUFB3
NCAN	NDUFB4
CXCR4	NDUFB5
FAM222A	NDUFB6
TOP2A	NDUFB7
NOG	NDUFB8
LFNG	NDUFB9
SPARCL1	NDUFC1
RGCC	NDUFC2
OGFRL1	NDUFS1
ID3	NDUFS2
CKS2	NDUFS3
ITGB2	NDUFS5
GADD45G	NDUFS7
CSPG4	NDUFS8
TMEM47	NDUFV1
FAM110B	NDUFV2
TPX2	NEDD1
AMOTL2	NEDD8
RAMP1	NELFA
SEMA3D	NELFB
TJP2	NEMF
APLN	NFS1
GPR183	NFYB
LHFPL6	NFYC
DTL	NGDN
HLA-B	NHLRC2
SCG3	NHP2
IRX1	NHP2L1
KIF4A	NIFK
GALNT15	NIP7
VCAM1	NLE1
FCER1G	NMD3
UGT8	NOA1
FPR3	NOB1
LRRC17	NOC2L
GLUD1	NOC3L
DSCAM	NOC4L
MKI67	NOL10
LY96	NOL11
PBXIP1	NOL12
PDGFRA	NOL6
CD44	NOL7
BIRC5	NOL8
ID1	NOL9
IRX2	NOLC1
LILRB4	NOM1
MSTN	NOP10
PIMREG	NOP14
CD93	NOP16
RCOR2	NOP2
MRC1	NOP56
F2RL1	NOP58
FCGR3A	NOP9
TLR4	NPAT
CCNB2	NPLOC4
SLC6A9	NR2C2AP
CPE	NRBP1
CDK1	NRDE2
C3orf70	NRF1
RASL12	NSA2
SYTL4	NSF
OLR1	NSL1
HAPLN1	NSMCE1
MYBL2	NSMCE2
ADAMTS15	NSMCE4A
ANKRD22	NSUN4
SIX1	NUBP1
GSX1	NUBP2
EYA1	NUBPL
LRRC55	NUCB1
SLC15A2	NUDC
MSR1	NUDT21
FPR1	NUF2
RRM2	NUMA1
ECM2	NUP107
UCP2	NUP133
CD74	NUP153
FOXM1	NUP155
FCGBP	NUP160
SAPCD2	NUP205
TLR2	NUP214
STC2	NUP35
CCL3	NUP43
KLHDC8A	NUP54
IGFBPL1	NUP62
C1QL4	NUP85
SPP1	NUP88
AQP4	NUP93
BBOX1	NUP98
C5orf38	NUPL1
CAVIN2	NUS1
GFAP	NUTF2
OLFM2	NVL
MYT1	NXF1
HCLS1	OBFC1
ARHGAP36	OIP5
AURKB	OPA1
SFRP4	OR1D2
CDC20	OR1E2
TNF	OR1J1
MYH7	OR2T3
ALOX5AP	OR5K2
MFAP4	OR7D4
SEZ6L	ORAOV1
EEPD1	ORC3
MLC1	ORC5
PHKG1	ORC6
PRSS35	OSGEP
SRPX2	OST4
VEPH1	OSTC
CNTN1	OTOP1
JUN	OXSM
S100A11	PABPC1
CNGA3	PABPN1
GPR37L1	PAF1
EDA2R	PAFAH1B1
CA12	PAK1IP1
PLAU	PALB2
NGFR	PAM16
CSPG5	PAXBP1
NXPH1	PCBP1
CH25H	PCBP2
PRLHR	PCF11
PCDHB2	PCID2
CCL4	PCNA
FOXJ1	PDAP1
KLRC2	PDCD11
EGR2	PDCD2
SHD	PDCD5
SERPINE1	PDCD7
GPR17	PDCL
AQP1	PDE12
PLEKHA4	PDRG1
ASIC4	PDSS2
AHCYL1	PELO
CD99	PELP1
KCNJ16	PES1
ACY3	PET112
HLA-DQA2	PET117
S100A6	PFDN1
RPRM	PFDN2
CRYAB	PFDN4
MT2A	PFDN5
ZDHHC22	PFDN6
SFRP2	PFN1
HLA-DPB1	PGAM1
APLNR	PGS1
METTL7B	PHAX
GJA1	PHB
CCL3L1	PHB2
TNFRSF12A	PHF5A
F5	PI4KA
VAT1L	PIK3C3
EGR1	PITRM1
TRIM67	PKM
S100A10	PLA2G10
HES5	PLEKHG3
CSDC2	PLK1
C3	PLK4
CHI3L2	PLRG1
CCL4L2	PMF1
MTRNR2L1	PMPCA
	PMPCB
	PNKP
	PNN
	PNPT1
	POC1A
	POLA2
	POLD1
	POLD2
	POLD3
	POLE
	POLE2
	POLG
	POLG2
	POLR1A
	POLR1B
	POLR1C
	POLR1E
	POLR2A
	POLR2B
	POLR2C
	POLR2D
	POLR2E
	POLR2F
	POLR2G
	POLR2H
	POLR2I
	POLR2J
	POLR2K
	POLR2L
	POLR3A
	POLR3B
	POLR3C
	POLR3D
	POLR3E
	POLR3F
	POLR3H
	POLR3K
	POLRMT
	POP1
	POP5
	POP7
	POTEG
	PPA1
	PPA2
	PPAN
	PPARGC1B
	PPIE
	PPIH
	PPIL1
	PPIL2
	PPIL4
	PPM1E
	PPME1
	PPP1CB
	PPP1R10
	PPP1R11
	PPP1R12A
	PPP1R2
	PPP1R7
	PPP1R8
	PPP2CA
	PPP2R1A
	PPP4C
	PPRC1
	PPWD1
	PPY
	PRC1
	PRDM10
	PREB
	PRELID1
	PRIM1
	PRKAR1A
	PRMT1
	PRMT5
	PRPF19
	PRPF3
	PRPF31
	PRPF38A
	PRPF38B
	PRPF4
	PRPF40A
	PRPF6
	PRPF8
	PRRC2A
	PSD4
	PSMA1
	PSMA2
	PSMA3
	PSMA4
	PSMA5
	PSMA6
	PSMA7
	PSMB1
	PSMB2
	PSMB3
	PSMB4
	PSMB5
	PSMB6
	PSMB7
	PSMC1
	PSMC2
	PSMC3
	PSMC4
	PSMC5
	PSMC6
	PSMD1
	PSMD11
	PSMD12
	PSMD13
	PSMD14
	PSMD2
	PSMD3
	PSMD4
	PSMD6
	PSMD7
	PSMD8
	PSME1
	PSMG3
	PSMG4
	PSTK
	PTCD1
	PTCD3
	PTK2
	PTPMT1
	PTPN11
	PTPN23
	PUF60
	PWP1
	PWP2
	PYROXD1
	PYURF
	QARS
	QRSL1
	RAB6A
	RABGGTA
	RABGGTB
	RAC1
	RACGAP1
	RAD17
	RAD21
	RAD51
	RAD51C
	RAD51D
	RAD9A
	RAE1
	RAN
	RANGAP1
	RARS
	RARS2
	RBAK-RBAKDN
	RBBP4
	RBBP5
	RBBP6
	RBBP8
	RBM14
	RBM17
	RBM19
	RBM22
	RBM25
	RBM28
	RBM33
	RBM39
	RBM4
	RBM42
	RBM48
	RBM8A
	RBMXL1
	RCC1
	RCL1
	REV3L
	RFC2
	RFC3
	RFC4
	RFC5
	RFT1
	RGPD6
	RHOA
	RIC1
	RIOK1
	RIOK2
	RMI1
	RNASEH2C
	RNF168
	RNF4
	RNF8
	RNGTT
	RNMT
	RNMTL1
	RNPC3
	RNPS1
	ROMO1
	RPA1
	RPA2
	RPA3
	RPAIN
	RPAP1
	RPAP2
	RPAP3
	RPE
	RPF1
	RPF2
	RPL10A
	RPL11
	RPL12
	RPL13
	RPL13A
	RPL14
	RPL15
	RPL17
	RPL17-C18orf32
	RPL18
	RPL18A
	RPL19
	RPL23
	RPL23A
	RPL24
	RPL26
	RPL27
	RPL27A
	RPL28
	RPL3
	RPL30
	RPL31
	RPL32
	RPL34
	RPL35
	RPL36
	RPL37
	RPL37A
	RPL38
	RPL4
	RPL41
	RPL5
	RPL6
	RPL7
	RPL7A
	RPL7L1
	RPL8
	RPL9
	RPLP0
	RPLP1
	RPLP2
	RPN1
	RPN2
	RPP14
	RPP21
	RPP25L
	RPP30
	RPP38
	RPP40
	RPS10
	RPS11
	RPS12
	RPS13
	RPS14
	RPS15
	RPS15A
	RPS16
	RPS17
	RPS18
	RPS19
	RPS2
	RPS20
	RPS21
	RPS23
	RPS24
	RPS25
	RPS27
	RPS27A
	RPS28
	RPS29
	RPS3
	RPS3A
	RPS5
	RPS6
	RPS7
	RPS8
	RPS9
	RPSA
	RPTOR
	RPUSD3
	RPUSD4
	RRM1
	RRM2
	RRN3
	RRP1
	RRP12
	RRP15
	RRP36
	RRS1
	RSL1D1
	RSL24D1
	RTCB
	RTEL1
	RTF1
	RTFDC1
	RTTN
	RUVBL1
	RUVBL2
	SACM1L
	SAE1
	SAP130
	SAP18
	SAP30BP
	SARS
	SARS2
	SART1
	SART3
	SASS6
	SBDS
	SBNO1
	SCAF4
	SCFD1
	SDAD1
	SDC1
	SDE2
	SDHAF2
	SDHD
	SEC13
	SEC16A
	SEC61A1
	SEC61B
	SEC61G
	SEH1L
	SENP6
	SEPSECS
	SETD1A
	SF1
	SF3A1
	SF3A2
	SF3A3
	SF3B1
	SF3B2
	SF3B3
	SF3B4
	SF3B5
	SF3B6
	SFPQ
	SFSWAP
	SGOL1
	SHFM1
	SHQ1
	SIN3A
	SKA3
	SKIV2L2
	SKP1
	SLC25A26
	SLC25A3
	SLC35B1
	SLC35B2
	SLC39A5
	SLC39A7
	SLC7A6OS
	SLMO2
	SLU7
	SMARCA5
	SMARCB1
	SMARCE1
	SMC2
	SMC3
	SMC4
	SMC5
	SMC6
	SMG1
	SMG5
	SMG6
	SMN2
	SMNDC1
	SMU1
	SMUG1
	SNAPC1
	SNAPC2
	SNAPC3
	SNAPC4
	SNAPC5
	SNF8
	SNIP1
	SNRNP200
	SNRNP25
	SNRNP27
	SNRNP35
	SNRNP70
	SNRPA
	SNRPA1
	SNRPB
	SNRPC
	SNRPD1
	SNRPD2
	SNRPD3
	SNRPE
	SNRPF
	SNRPG
	SNUPN
	SNW1
	SOCS3
	SOD1
	SOD2
	SON
	SPATA31A6
	SPATA5
	SPATA5L1
	SPC24
	SPC25
	SPCS2
	SPCS3
	SPDL1
	SPDYE1
	SPRTN
	SPTLC1
	SPTSSA
	SRBD1
	SRCAP
	SRF
	SRFBP1
	SRP14
	SRP19
	SRP54
	SRP68
	SRP72
	SRP9
	SRPRB
	SRRM1
	SRRT
	SRSF1
	SRSF10
	SRSF11
	SRSF2
	SRSF3
	SRSF7
	SS18L2
	SSB
	SSBP1
	SSRP1
	SSU72
	ST20-MTHFS
	STARD7
	STIL
	STRAP
	STRN
	STX18
	STX5
	SUGP1
	SUGT1
	SUMO2
	SUPT16H
	SUPT5H
	SUPT6H
	SUPV3L1
	SURF6
	SYF2
	SYMPK
	SYS1
	SYT1
	TAF10
	TAF1A
	TAF1B
	TAF1C
	TAF1D
	TAF2
	TAF5
	TAF6
	TAF7
	TAF8
	TAMM41
	TANGO6
	TARDBP
	TARS
	TARS2
	TBC1D3C
	TBC1D3H
	TBCA
	TBCB
	TBCC
	TBCD
	TBL3
	TBP
	TCEB1
	TCEB2
	TCOF1
	TCP1
	TEAD1
	TELO2
	TEN1
	TERF2
	TEX10
	TFAM
	TFB1M
	TFB2M
	TFDP1
	TGS1
	THAP1
	THG1L
	THOC1
	THOC3
	THOC5
	THOC7
	TICAM2
	TICRR
	TIMELESS
	TIMM10
	TIMM13
	TIMM22
	TIMM23
	TIMM44
	TIMM9
	TIMMDC1
	TINF2
	TIPIN
	TLN1
	TMA16
	TMED7
	TMED8
	TMEM184A
	TMEM199
	TMEM242
	TMEM258
	TMEM261
	TMX2
	TNFAIP2
	TNPO3
	TOE1
	TOMM20
	TOMM22
	TOMM40
	TOMM70A
	TONSL
	TOP1
	TOP2A
	TOP3A
	TOPBP1
	TP53RK
	TPI1
	TPR
	TPRKB
	TPT1
	TPX2
	TRAIP
	TRAPPC1
	TRAPPC11
	TRAPPC3
	TRAPPC4
	TRAPPC5
	TRAPPC8
	TRIAP1
	TRMT10C
	TRMT112
	TRMT5
	TRMT61A
	TRNT1
	TRRAP
	TRUB2
	TSEN2
	TSEN34
	TSEN54
	TSFM
	TSG101
	TSPYL5
	TSR1
	TTC1
	TTC27
	TTC4
	TTI1
	TTI2
	TTK
	TUBA1B
	TUBA1C
	TUBB
	TUBB8
	TUBD1
	TUBE1
	TUBG1
	TUBGCP2
	TUBGCP3
	TUBGCP4
	TUBGCP5
	TUBGCP6
	TUT1
	TWISTNB
	TXN
	TXNL4A
	TXNL4B
	TXNRD1
	U2AF1
	U2AF2
	U2SURP
	UBA2
	UBA3
	UBA5
	UBA52
	UBAP1
	UBC
	UBE2C
	UBE2D3
	UBE2I
	UBE2L3
	UBE2M
	UBE2N
	UBL5
	UBR4
	UBTF
	UFD1L
	UFL1
	UFM1
	UNC50
	UPF1
	UPF2
	UQCRB
	UQCRC1
	UQCRC2
	UQCRFS1
	UQCRH
	UQCRQ
	URB1
	URB2
	URI1
	URM1
	USP36
	USP5
	USPL1
	UTP11L
	UTP15
	UTP18
	UTP20
	UTP23
	UTP3
	VARS
	VARS2
	VCP
	VEZT
	VHL
	VPS13D
	VPS25
	VPS28
	VPS41
	VPS4A
	VPS51
	VPS72
	VRK1
	VWA9
	WARS
	WBP11
	WBP1L
	WBSCR16
	WBSCR22
	WDHD1
	WDR1
	WDR12
	WDR18
	WDR3
	WDR33
	WDR4
	WDR43
	WDR46
	WDR5
	WDR55
	WDR61
	WDR7
	WDR70
	WDR74
	WDR75
	WDR77
	WDR82
	WDR92
	WEE1
	WHAMM
	WIBG
	WNK1
	WRB
	WTAP
	WWTR1
	XAB2
	XPO1
	XPO5
	XRCC2
	XRCC3
	XRCC5
	XRCC6
	XRN2
	XYLT2
	YARS
	YARS2
	YBX1
	YEATS2
	YEATS4
	YKT6
	YRDC
	YTHDC1
	ZBTB11
	ZBTB7A
	ZC3H18
	ZC3H8
	ZCCHC9
	ZCRB1
	ZMAT2
	ZMAT5
	ZNF207
	ZNF254
	ZNF492
	ZNF559
	ZNF720
	ZNF830
	ZNHIT2
	ZNHIT3
	ZNRD1
	ZPR1
	ZSCAN20
	ZWINT
	ABHD13
	ABHD17A
	ACD
	ACHE
	ACOT12
	ACTG1
	ACTR3
	ADRM1
	AGO2
	ALG12
	ALG8
	ANAPC10
	ANKRD11
	ANKRD36
	ARGFX
	ARL4D
	ARMC5
	ASF1B
	ASUN
	ATL2
	ATMIN
	ATP6V1C1
	ATXN7L3
	B3GNT4
	BCAN
	BCAR1
	BCL2L1
	BLOC1S3
	BRAT1
	BRIP1
	BUD13
	C11orf57
	C11orf63
	C12orf56
	C17orf96
	C19orf25
	C19orf83
	C1orf27
	C7orf26
	C9orf24
	CACNA1G
	CADM4
	CASC3
	CASC5
	CBLN1
	CBWD3
	CCDC115
	CCDC124
	CCDC144NL
	CCIN
	CCP110
	CCT7
	CD2BP2
	CDC42EP2
	CDK12
	CDK6
	CEP192
	CEP85
	CHMP1A
	CHST8
	CHTF18
	CHTF8
	CHTOP
	CLDN5
	CLSPN
	COG6
	COIL
	CPD
	CSDE1
	CTBP2
	CTNNBL1
	CYB5R4
	DAXX
	DBF4
	DCLRE1B
	DCTN1
	DDI2
	DDX46
	DDX5
	DDX52
	DERL2
	DET1
	DICER1
	DPH6
	DPM2
	DPPA2
	DRG1
	DROSHA
	DYNLL1
	E2F3
	E4F1
	EEF1B2
	EEFSEC
	EGLN1
	EIF1
	EIF2S2
	ELMO2
	ELOVL1
	EMC1
	EMC4
	ERCC4
	FAM122A
	FAM133B
	FAM72B
	FDPS
	FDX1
	FGFR1OP
	FH
	FIBP
	FLII
	FNBP4
	FOXC2
	FOXD4L6
	GABPA
	GATA3
	GOLGA6L1
	GOLGA8K
	GPR61
	GPR89A
	GPX2
	GSDMA
	GSTT2B
	GTF2F1
	HEXIM1
	HIST2H3D
	HLA-C
	HMGB1
	HNRNPUL2
	HS6ST1
	HSD11B1L
	HSP90B1
	ICE2
	IL12RB2
	INTS12
	INTS6
	IRF5
	ITGA5
	ITGB1
	ITGB5
	JAG1
	JUN
	KANSL2
	KATNB1
	KBTBD2
	KCNJ9
	KDM2A
	KHDRBS1
	KIAA0100
	KIF14
	KIF15
	KIF18B
	KIF2C
	KRAS
	KRT10
	KRT17
	LAMTOR3
	LAMTOR4
	LENG1
	LIMS1
	LPA
	LSM12
	LST1
	LYRM2
	MAPRE1
	MARK2
	MBTPS1
	MCL1
	MCM10
	MCRS1
	MDH2
	MDM2
	MGAT1
	MIOS
	MKRN1
	MOK
	MON2
	MRGBP
	MRPS34
	MSL1
	MSRB1
	MST1
	MT2A
	MTRNR2L8
	MYL9
	MYT1L
	MZF1
	NAIF1
	NAPG
	NAV1
	NBAS
	NDUFA4
	NELFE
	NFE2L1
	NFKBIE
	NFRKB
	NGFR
	NGLY1
	NME5
	NMT1
	NOTCH2NL
	NPIPA1
	NPIPA5
	NPM1
	NSRP1
	OR4F4
	OR51M1
	ORC1
	ORC4
	PA2G4
	PCED1B
	PCNXL3
	PDGFRA
	PEX1
	PI4KB
	PIGH
	PIK3CA
	PIK3R4
	PNISR
	PNPLA2
	POMP
	PON1
	POT1
	PPIA
	PPP1CA
	PPP1CC
	PPP1R15B
	PPP2R3C
	PPP2R4
	PPP4R2
	PPP6C
	PRAMEF6
	PRKRA
	PRKRIP1
	PRPF18
	PRPF4B
	PSAT1
	PSMG1
	PSMG2
	PTRH1
	PTTG1
	PXN
	QRICH1
	RAB18
	RAB1B
	RAB4A
	RABL2A
	RANBP2
	RASA4
	RGPD2
	RHEB
	RHPN1
	RICTOR
	RINT1
	RNF40
	RPL22L1
	RPL29
	RPS19BP1
	RRP7A
	RSRC2
	SARNP
	SCAP
	SEC24A
	SEC62
	SEC63
	SEPHS1
	SEPHS2
	SERF2
	SETD2
	SETD5
	SETDB1
	SGCE
	SGOL2
	SHOC2
	SKA1
	SKP2
	SLBP
	SLC25A48
	SLC39A10
	SLMAP
	SMARCA4
	SNAP29
	SNRNP40
	SNRNP48
[truncated: 907 more rows]
